# Supplementary material for: Proteomic Analysis of Biomphalaria glabrata Hemocytes During in vitro Encapsulation of Schistosoma mansoni Sporocysts
Source: Front Immunol. 2018 Nov 29;9:2773. doi: 10.3389/fimmu.2018.02773 (PMC6281880; doi:10.3389/fimmu.2018.02773)
Supplement: Supplementary Table 1 — : Biomphalaria glabrata hemocyte proteins identified in two replicate experiments. Each entry lists the identified protein, NCBI accession number, molecular weight and normalized spectral counts for each treatment: control hemocyte capsules (BS90, NMRI), hemocyte capsules with sporocysts (BS90-SP, NMRI-SP). Numbers 1 and 2 (e.g., BS90 1) represent the first and second independent replicate, respectively. [file Table_1.XLSX]

## Sheet: Sheet1
	Supplementary Table 1.: Biomphalaria glabrata hemocyte proteins identified in two replicate experiments. Each entry lists the identified protein, NCBI accession number, molecular weight and normalized spectral counts for each treatment: control hemocyte capsules (BS90, NMRI), hemocyte capsules with sporocysts (BS90-SP, NMRI-SP). Numbers 1 and 2 (e.g., BS90 1) represent the first and second indepe…
	#BS-NMRI-Combined
	#	Identified Proteins (1221)	Accession Number	Molecular Weight	BS90 1	BS90 2		BS90-SP 1	BS90-SP 2		NMRI 1	NMRI 2		NMRI-SP 1	NMRI-SP 2
	1	filamin-A-like isoform X1 [Biomphalaria glabrata]	XP_013063292.1	259 kDa	353.75	323.87		261.69	299.44		379.94	325.35		285.87	240.01
	2	actin, cytoplasmic-like [Biomphalaria glabrata]	XP_013083901.1	60 kDa	253.21	266.78		201.44	278.27		303.06	272.15		221.81	245.08
	3	myosin heavy chain, non-muscle-like isoform X2 [Biomphalaria glabrata]	XP_013083692.1	229 kDa	238.32	240.83		189.21	240.96		181.61	232.25		207.47	209.63
	7	myophilin-like [Biomphalaria glabrata]	XP_013096468.1	21 kDa	61.441	71.626		57.421	75.616		83.565	68.549		57.365	74.941
	8	tubulin beta-4B chain-like [Biomphalaria glabrata]	XP_013097130.1	50 kDa	52.132	65.398		69.658	68.559		83.565	68.549		68.838	62.788
	9	tropomyosin-2 isoform X9 [Biomphalaria glabrata]	XP_013094400.1	47 kDa	64.234	63.321		63.069	57.468		41.225	64.456		66.926	51.649
	10	dual oxidase 2-like [Biomphalaria glabrata]	XP_013094564.1	180 kDa	50.27	60.207		52.714	49.403		62.395	71.618		69.794	54.687
	11	globin, partial [Biomphalaria glabrata]	XP_013091082.1	16 kDa	54.925	60.207		52.714	49.403		60.167	52.179		61.19	39.496
	12	alpha-actinin, sarcomeric-like isoform X1 [Biomphalaria glabrata]	XP_013069208.1	103 kDa	71.682	67.474		50.832	61.501		47.91	60.364		54.497	41.521
	13	radixin-like [Biomphalaria glabrata]	XP_013068320.1	69 kDa	66.096	55.017		56.48	54.444		33.426	48.086		45.892	39.496
	14	enolase-like [Biomphalaria glabrata]	XP_013065160.1	47 kDa	57.718	53.979		47.066	48.395		59.052	57.294		44.936	43.547
	16	elongation factor 1-alpha [Biomphalaria glabrata]	XP_013067348.1	50 kDa	57.718	62.283		32.005	48.395		63.509	52.179		45.892	34.432
	17	heat shock 70 kDa protein cognate 4 [Biomphalaria glabrata]	XP_013082114.1	71 kDa	57.718	45.675		45.184	53.436		59.052	50.133		46.848	50.636
	18	histone H4 [Biomphalaria glabrata]	XP_013071657.1	11 kDa	40.961	50.865		38.595	53.436		76.88	42.971		47.804	37.471
	19	glycogen phosphorylase, brain form-like [Biomphalaria glabrata]	XP_013075469.1	79 kDa	40.961	47.751		35.771	39.321		64.623	49.109		42.068	36.458
	20	ras GTPase-activating-like protein IQGAP1 isoform X2 [Biomphalaria glabrata]	XP_013061621.1	188 kDa	52.132	51.903		46.125	51.419		40.111	48.086		37.287	24.305
	21	ATP synthase subunit beta, mitochondrial-like [Biomphalaria glabrata]	XP_013070512.1	56 kDa	39.099	38.408		31.064	46.378		63.509	46.04		51.629	53.674
	22	uncharacterized protein LOC106051763 [Biomphalaria glabrata]	XP_013062423.1	192 kDa	73.543	58.131		103.55	5.0411		20.056	23.532		19.122	8.1017
	23	transketolase-like [Biomphalaria glabrata]	XP_013063959.1	68 kDa	52.132	35.294		25.416	58.477		40.111	31.716		33.463	30.382
	24	glyceraldehyde-3-phosphate dehydrogenase-like [Biomphalaria glabrata]	XP_013086795.1	32 kDa	29.79	30.104		30.123	32.263		42.339	37.855		34.419	28.356
	25	uncharacterized protein LOC106051916 [Biomphalaria glabrata]	XP_013062584.1	139 kDa	91.231	66.436		102.6	1.0082		5.571	9.208		10.517	3.0382
	26	mesocentin-like isoform X4 [Biomphalaria glabrata]	XP_013088792.1	158 kDa	36.306	32.18		42.36	32.263		14.485	30.693		26.77	24.305
	27	fructose-bisphosphate aldolase-like [Biomphalaria glabrata]	XP_013083187.1	35 kDa	48.408	33.218		32.947	20.164		44.568	40.925		36.331	29.369
	28	ATP synthase subunit alpha, mitochondrial-like [Biomphalaria glabrata]	XP_013081788.1	60 kDa	35.375	34.256		26.357	31.255		49.025	37.855		37.287	33.42
	29	lamin-B1-like [Biomphalaria glabrata]	XP_013090326.1	63 kDa	26.997	41.522		30.123	33.271		26.741	30.693		27.727	29.369
	30	elongation factor 2-like, partial [Biomphalaria glabrata]	XP_013091168.1	95 kDa	28.859	26.989		28.24	37.304		30.083	36.832		28.683	31.394
	31	putative tubulin alpha chain [Schistosoma mansoni]	XP_018648952.1 (+2)	50 kDa	33.513	33.218		31.064	39.321		38.997	45.017		42.068	31.394
	32	fascin-like [Biomphalaria glabrata]	XP_013083247.1	57 kDa	54.925	40.484		27.299	36.296		34.54	37.855		28.683	25.318
	33	phosphoglycerate kinase-like [Biomphalaria glabrata]	XP_013066033.1	45 kDa	32.583	34.256		27.299	27.222		51.253	29.67		38.243	24.305
	34	talin-1-like [Biomphalaria glabrata]	XP_013078018.1	94 kDa	34.444	40.484		31.064	39.321		38.997	36.832		32.507	28.356
	35	putative histone H2B [Schistosoma mansoni]	XP_018648631.1	14 kDa	16.757	41.522		30.123	28.23		11.142	42.971		31.551	24.305
	36	retrograde protein of 51 kDa isoform X1 [Biomphalaria glabrata]	XP_013073861.1 (+1)	66 kDa	31.652	40.484		33.888	37.304		28.969	38.878		10.517	37.471
	37	histone H2A [Biomphalaria glabrata]	XP_013089805.1	15 kDa	42.823	29.066		58.362	31.255		35.654	27.624		25.814	31.394
	38	uncharacterized protein LOC106068552 [Biomphalaria glabrata]	XP_013083417.1	137 kDa	47.477	28.028		32.947	43.353		24.512	30.693		24.858	27.343
	39	glutathione S-transferase Mu 1-like [Biomphalaria glabrata]	XP_013097111.1	25 kDa	30.721	31.142		23.533	32.263		31.197	33.763		29.639	32.407
	40	protein disulfide-isomerase-like [Biomphalaria glabrata]	XP_013077736.1	55 kDa	28.859	33.218		29.181	29.238		24.512	34.786		37.287	25.318
	41	14-3-3 protein epsilon-like [Biomphalaria glabrata]	XP_013082420.1	29 kDa	30.721	41.522		27.299	30.247		36.768	28.647		24.858	31.394
	42	protein disulfide-isomerase A3-like [Biomphalaria glabrata]	XP_013083422.1	56 kDa	26.997	31.142		25.416	26.214		36.768	32.74		21.99	25.318
	43	glyoxylate reductase/hydroxypyruvate reductase-like [Biomphalaria glabrata]	XP_013061530.1	36 kDa	30.721	28.028		24.475	32.263		31.197	32.74		25.814	20.254
	44	V-type proton ATPase subunit B [Biomphalaria glabrata]	XP_013087752.1	58 kDa	23.273	33.218		17.885	26.214		25.626	30.693		30.595	34.432
	45	coronin-1C-like isoform X1 [Biomphalaria glabrata]	XP_013076824.1	54 kDa	32.583	25.951		18.827	32.263		33.426	24.555		20.078	23.292
	46	actin-related protein 3 [Biomphalaria glabrata]	XP_013083717.1	47 kDa	31.652	29.066		21.651	26.214		33.426	22.508		21.99	25.318
	47	pyruvate kinase PKM-like isoform X9 [Biomphalaria glabrata]	XP_013085036.1	66 kDa	13.964	19.723		28.24	17.14		32.312	26.601		16.253	16.203
	48	adenylyl cyclase-associated protein 2-like [Biomphalaria glabrata]	XP_013067336.1	52 kDa	31.652	21.799		25.416	27.222		20.056	14.324		23.902	14.178
	50	clathrin heavy chain 1 [Biomphalaria glabrata]	XP_013079752.1	191 kDa	32.583	19.723		19.768	21.173		23.398	25.578		23.902	25.318
	51	probable ATP-dependent RNA helicase DDX43 [Biomphalaria glabrata]	XP_013074750.1	83 kDa	23.273	31.142		27.299	25.205		18.941	26.601		16.253	20.254
	52	78 kDa glucose-regulated protein [Biomphalaria glabrata]	XP_013083694.1	73 kDa	24.204	17.647		31.064	25.205		30.083	28.647		37.287	27.343
	53	heat shock protein 83-like [Biomphalaria glabrata]	XP_013072750.1	83 kDa	24.204	25.951		25.416	27.222		24.512	20.462		22.946	17.216
	54	putative heat shock protein-HSP20/alpha crystallin family [Schistosoma mansoni]	XP_018649076.1	37 kDa	0	0		31.064	39.321		0	1.0231		57.365	35.445
	55	rab GDP dissociation inhibitor beta-like [Biomphalaria glabrata]	XP_013091067.1	49 kDa	26.997	24.913		16.003	28.23		17.827	23.532		20.078	22.28
	56	actin-depolymerizing factor 7-like [Biomphalaria glabrata]	XP_013077471.1	19 kDa	17.688	36.332		16.944	34.279		16.713	23.532		19.122	26.331
	57	talin-2-like isoform X4 [Biomphalaria glabrata]	XP_013078577.1	58 kDa	20.48	32.18		20.709	26.214		17.827	26.601		18.166	17.216
	59	uncharacterized protein LOC106060430 [Biomphalaria glabrata]	XP_013073762.1	26 kDa	15.826	14.533		11.296	23.189		20.056	18.416		18.166	16.203
	60	myosin-2 essential light chain-like [Biomphalaria glabrata]	XP_013081128.1	17 kDa	20.48	26.989		23.533	27.222		26.741	18.416		23.902	20.254
	61	ADP,ATP carrier protein-like [Biomphalaria glabrata]	XP_013080689.1	33 kDa	13.964	22.837		16.003	22.181		26.741	29.67		16.253	18.229
	62	14-3-3 protein zeta-like [Biomphalaria glabrata]	XP_013087187.1	30 kDa	24.204	25.951		25.416	28.23		15.599	21.485		17.21	22.28
	63	LOW QUALITY PROTEIN: mesocentin-like [Biomphalaria glabrata]	XP_013075873.1	267 kDa	20.48	22.837		16.944	20.164		17.827	22.508		20.078	20.254
	64	cytoplasmic dynein 1 heavy chain 1-like isoform X1 [Biomphalaria glabrata]	XP_013067132.1 (+1)	530 kDa	21.411	18.685		21.651	20.164		21.17	19.439		21.034	7.089
	65	malate dehydrogenase, cytoplasmic-like [Biomphalaria glabrata]	XP_013069240.1	36 kDa	22.342	17.647		21.651	18.148		23.398	25.578		21.99	17.216
	66	uncharacterized protein LOC106058482 isoform X1 [Biomphalaria glabrata]	XP_013071370.1 (+3)	145 kDa	25.135	21.799		28.24	23.189		13.37	21.485		15.297	16.203
	67	glucose dehydrogenase [FAD, quinone]-like [Biomphalaria glabrata]	XP_013093671.1	53 kDa	18.619	31.142		14.12	20.164		20.056	19.439		16.253	15.191
	68	profilin-like isoform X1 [Biomphalaria glabrata]	XP_013090437.1	15 kDa	22.342	22.837		16.944	20.164		28.969	26.601		15.297	16.203
	69	coactosin-like protein, partial [Biomphalaria glabrata]	XP_013095848.1	13 kDa	20.48	26.989		12.237	21.173		17.827	22.508		12.429	18.229
	70	src substrate cortactin-like isoform X6 [Biomphalaria glabrata]	XP_013092984.1	59 kDa	17.688	14.533		19.768	20.164		8.9136	17.393		17.21	11.14
	71	glyoxylate reductase/hydroxypyruvate reductase-like [Biomphalaria glabrata]	XP_013061432.1	35 kDa	16.757	15.571		20.709	19.156		15.599	20.462		17.21	15.191
	72	vinculin-like [Biomphalaria glabrata]	XP_013086484.1	27 kDa	23.273	21.799		16.944	18.148		15.599	16.37		13.385	10.127
	73	probable deferrochelatase/peroxidase YfeX [Biomphalaria glabrata]	XP_013095089.1	44 kDa	17.688	18.685		18.827	18.148		14.485	19.439		15.297	19.242
	74	myosin heavy chain [Schistosoma mansoni]	XP_018646980.1 (+1)	211 kDa	0	0		29.181	26.214		0	0		53.541	24.305
	75	6-phosphogluconate dehydrogenase, decarboxylating-like [Biomphalaria glabrata]	XP_013068069.1	50 kDa	31.652	15.571		20.709	22.181		10.028	14.324		14.341	17.216
	76	gelsolin-like protein 2 [Biomphalaria glabrata]	XP_013089012.1	39 kDa	21.411	22.837		17.885	18.148		11.142	12.277		16.253	12.153
	77	phosphoenolpyruvate carboxykinase [GTP]-like, partial [Biomphalaria glabrata]	XP_013092095.1	43 kDa	20.48	21.799		21.651	22.181		14.485	14.324		15.297	17.216
	78	probable phosphoglycerate mutase [Biomphalaria glabrata]	XP_013071129.1	29 kDa	13.033	17.647		16.003	19.156		21.17	16.37		14.341	13.165
	79	uncharacterized protein LOC106074647 isoform X1 [Biomphalaria glabrata]	XP_013090909.1 (+1)	37 kDa	26.997	26.989		17.885	20.164		16.713	17.393		13.385	13.165
	80	actin-related protein 2-A [Biomphalaria glabrata]	XP_013084345.1	45 kDa	22.342	17.647		16.944	15.123		14.485	16.37		13.385	14.178
	81	actin-related protein 2/3 complex subunit 2-like [Biomphalaria glabrata]	XP_013072009.1	35 kDa	20.48	12.457		19.768	13.107		13.37	8.1849		16.253	9.1145
	82	aldehyde dehydrogenase, mitochondrial-like [Biomphalaria glabrata]	XP_013089766.1	57 kDa	15.826	15.571		17.885	17.14		18.941	15.347		17.21	16.203
	83	arginase-1-like isoform X3 [Biomphalaria glabrata]	XP_013074089.1	35 kDa	7.4474	8.3045		14.12	13.107		8.9136	6.1387		42.068	23.292
	84	actin-interacting protein 1-like [Biomphalaria glabrata]	XP_013083373.1	65 kDa	22.342	19.723		15.061	17.14		21.17	12.277		11.473	12.153
	85	histone H3.3 [Biomphalaria glabrata]	XP_013086290.1	15 kDa	8.3784	13.495		5.648	12.099		23.398	18.416		6.6926	6.0763
	86	vinculin-like [Biomphalaria glabrata]	XP_013061426.1	31 kDa	17.688	22.837		12.237	19.156		24.512	18.416		14.341	7.089
	87	60 kDa heat shock protein, mitochondrial-like [Biomphalaria glabrata]	XP_013062220.1	61 kDa	16.757	8.3045		14.12	15.123		23.398	25.578		21.034	15.191
	88	far upstream element-binding protein 2-like isoform X2 [Biomphalaria glabrata]	XP_013087110.1	75 kDa	12.102	19.723		8.472	13.107		23.398	19.439		14.341	15.191
	89	14-3-3-like protein [Biomphalaria glabrata]	XP_013075733.1	29 kDa	13.964	21.799		15.061	21.173		22.284	23.532		19.122	19.242
	90	V-type proton ATPase catalytic subunit A-like [Biomphalaria glabrata]	XP_013086122.1	67 kDa	12.102	9.3425		11.296	15.123		14.485	16.37		20.078	12.153
	91	integrin beta-1-like [Biomphalaria glabrata]	XP_013092102.1	51 kDa	16.757	18.685		19.768	15.123		15.599	13.3		15.297	7.089
	92	EF-hand domain-containing protein D2-like [Biomphalaria glabrata]	XP_013095821.1	23 kDa	16.757	12.457		17.885	17.14		5.571	8.1849		10.517	11.14
	93	malate dehydrogenase, mitochondrial-like [Biomphalaria glabrata]	XP_013082341.1	31 kDa	11.171	15.571		12.237	10.082		28.969	15.347		15.297	12.153
	94	vinculin-like [Biomphalaria glabrata]	XP_013087790.1	28 kDa	13.033	15.571		11.296	24.197		8.9136	18.416		6.6926	10.127
	95	major vault protein-like [Biomphalaria glabrata]	XP_013062172.1	95 kDa	12.102	11.419		12.237	16.132		14.485	16.37		13.385	10.127
	96	galectin-4-like [Biomphalaria glabrata]	XP_013089806.1	32 kDa	16.757	13.495		11.296	10.082		24.512	18.416		9.5609	9.1145
	97	LOW QUALITY PROTEIN: ribosome-binding protein 1-like [Biomphalaria glabrata]	XP_013067025.1	127 kDa	13.033	6.2283		15.061	14.115		12.256	11.254		16.253	15.191
	98	calreticulin-like [Biomphalaria glabrata]	XP_013075154.1	47 kDa	13.964	9.3425		10.355	14.115		6.6852	11.254		14.341	12.153
	99	N(G),N(G)-dimethylarginine dimethylaminohydrolase 1-like isoform X2 [Biomphalaria glabrata]	XP_013080461.1	32 kDa	15.826	12.457		15.061	13.107		18.941	16.37		12.429	12.153
	100	ras-related protein Rab-1A, partial [Biomphalaria glabrata]	XP_013069188.1	23 kDa	12.102	15.571		13.179	10.082		15.599	13.3		18.166	9.1145
	101	glucose-6-phosphate 1-dehydrogenase-like isoform X1 [Biomphalaria glabrata]	XP_013096647.1	63 kDa	12.102	7.2664		7.5306	8.0658		20.056	11.254		18.166	15.191
	103	LOW QUALITY PROTEIN: uncharacterized protein LOC106051722 [Biomphalaria glabrata]	XP_013062383.1	89 kDa	22.342	16.609		39.536	5.0411		5.571	8.1849		6.6926	2.0254
	104	ribosomal protein S6 kinase 2 alpha-like [Biomphalaria glabrata]	XP_013094545.1	82 kDa	8.3784	15.571		10.355	9.074		13.37	20.462		13.385	6.0763
	105	eukaryotic initiation factor 4A-II-like [Biomphalaria glabrata]	XP_013081499.1	42 kDa	16.757	11.419		8.472	18.148		10.028	11.254		11.473	13.165
	106	drebrin-like protein B isoform X1 [Biomphalaria glabrata]	XP_013090034.1 (+2)	63 kDa	12.102	16.609		10.355	10.082		10.028	13.3		6.6926	9.1145
	107	cartilage matrix protein-like [Biomphalaria glabrata]	XP_013073370.1	46 kDa	19.55	5.1903		17.885	17.14		14.485	17.393		4.7804	7.089
	108	unconventional myosin-Ie-like isoform X1 [Biomphalaria glabrata]	XP_013063603.1	128 kDa	13.033	11.419		10.355	10.082		14.485	13.3		8.6048	7.089
	109	40S ribosomal protein S3 [Biomphalaria glabrata]	XP_013091902.1	27 kDa	16.757	17.647		5.648	12.099		17.827	11.254		10.517	8.1017
	110	ubiquitin-40S ribosomal protein S27a [Biomphalaria glabrata]	XP_013063486.1	18 kDa	13.964	11.419		8.472	11.09		10.028	8.1849		7.6487	7.089
	111	32 kDa beta-galactoside-binding lectin-like [Biomphalaria glabrata]	XP_013067119.1	50 kDa	10.24	12.457		11.296	15.123		14.485	17.393		10.517	18.229
	112	transaldolase-like [Biomphalaria glabrata]	XP_013086001.1	36 kDa	11.171	17.647		10.355	16.132		12.256	16.37		9.5609	11.14
	113	heterogeneous nuclear ribonucleoprotein A1-like isoform X2 [Biomphalaria glabrata]	XP_013071951.1	35 kDa	9.3093	16.609		16.944	14.115		8.9136	11.254		7.6487	15.191
	114	elongation factor 1-gamma-like [Biomphalaria glabrata]	XP_013072347.1	49 kDa	10.24	15.571		9.4133	13.107		12.256	13.3		7.6487	15.191
	115	60S acidic ribosomal protein P0-like [Biomphalaria glabrata]	XP_013090388.1	34 kDa	10.24	15.571		6.5893	12.099		18.941	13.3		10.517	7.089
	116	glutamate dehydrogenase, mitochondrial-like [Biomphalaria glabrata]	XP_013081309.1	58 kDa	6.5165	1.0381		6.5893	6.0493		18.941	15.347		18.166	12.153
	117	uncharacterized protein LOC106074623 isoform X1 [Biomphalaria glabrata]	XP_013090880.1 (+2)	67 kDa	13.033	10.381		8.472	15.123		8.9136	10.231		11.473	10.127
	118	succinate dehydrogenase [ubiquinone] flavoprotein subunit, mitochondrial-like [Biomphalaria glabrata]	XP_013097118.1	73 kDa	8.3784	5.1903		8.472	8.0658		12.256	9.208		12.429	12.153
	120	putative heat shock protein 70 [Schistosoma mansoni]	XP_018649038.1	70 kDa	0	0		34.829	32.263		0	0		46.848	34.432
	121	uncharacterized protein LOC106053297 isoform X1 [Biomphalaria glabrata]	XP_013064284.1	32 kDa	10.24	8.3045		26.357	6.0493		10.028	3.0693		5.7365	7.089
	122	methenyltetrahydrofolate synthase domain-containing protein-like [Biomphalaria glabrata]	XP_013067293.1	67 kDa	13.033	14.533		7.5306	12.099		10.028	12.277		10.517	8.1017
	123	dolichyl-diphosphooligosaccharide--protein glycosyltransferase subunit 2-like [Biomphalaria glabrata]	XP_013090993.1	69 kDa	17.688	12.457		9.4133	11.09		12.256	13.3		13.385	13.165
	124	alpha-1-inhibitor 3-like isoform X1 [Biomphalaria glabrata]	XP_013081252.1 (+1)	175 kDa	14.895	7.2664		5.648	4.0329		17.827	16.37		9.5609	8.1017
	125	plastin-1-like [Biomphalaria glabrata]	XP_013094101.1	27 kDa	12.102	13.495		8.472	8.0658		16.713	13.3		12.429	9.1145
	126	F-actin-capping protein subunit alpha-2-like [Biomphalaria glabrata]	XP_013064281.1	34 kDa	10.24	13.495		11.296	10.082		10.028	11.254		9.5609	9.1145
	127	60S ribosomal protein L4-like [Biomphalaria glabrata]	XP_013096628.1	45 kDa	7.4474	9.3425		8.472	10.082		18.941	13.3		8.6048	5.0636
	128	voltage-dependent anion-selective channel protein 2-like isoform X4 [Biomphalaria glabrata]	XP_013070259.1	31 kDa	8.3784	12.457		5.648	9.074		12.256	8.1849		5.7365	6.0763
	129	dual oxidase maturation factor 1-like [Biomphalaria glabrata]	XP_013065774.1	51 kDa	10.24	12.457		7.5306	13.107		6.6852	13.3		14.341	13.165
	130	glucose-6-phosphate isomerase-like [Biomphalaria glabrata]	XP_013077137.1	64 kDa	5.5856	5.1903		7.5306	5.0411		11.142	14.324		9.5609	8.1017
	131	septin-11-like isoform X2 [Biomphalaria glabrata]	XP_013062979.1	44 kDa	12.102	7.2664		9.4133	10.082		13.37	8.1849		10.517	7.089
	132	dolichyl-diphosphooligosaccharide--protein glycosyltransferase subunit 1-like [Biomphalaria glabrata]	XP_013065376.1	69 kDa	10.24	12.457		7.5306	10.082		7.7994	10.231		5.7365	8.1017
	133	tubulin beta-4B chain-like [Biomphalaria glabrata]	XP_013083041.1	43 kDa	15.826	16.609		33.888	20.164		36.768	26.601		30.595	23.292
	134	uncharacterized protein LOC106073404 [Biomphalaria glabrata]	XP_013089389.1	25 kDa	13.033	9.3425		1.8827	10.082		22.284	10.231		7.6487	9.1145
	135	heat shock protein HSP60, putative [Schistosoma mansoni]	XP_018645622.1	60 kDa	0	0		12.237	24.197		0	0		23.902	20.254
	136	plastin-1-like [Biomphalaria glabrata]	XP_013096122.1	38 kDa	9.3093	9.3425		11.296	13.107		11.142	10.231		9.5609	11.14
	137	puromycin-sensitive aminopeptidase-like, partial [Biomphalaria glabrata]	XP_013086262.1	103 kDa	13.033	11.419		11.296	12.099		7.7994	7.1618		4.7804	3.0382
	138	LOW QUALITY PROTEIN: high mobility group protein B3-like [Biomphalaria glabrata]	XP_013090902.1	24 kDa	9.3093	8.3045		15.061	9.074		8.9136	5.1156		5.7365	6.0763
	140	60S ribosomal protein L7-like [Biomphalaria glabrata]	XP_013083987.1	28 kDa	7.4474	6.2283		8.472	9.074		17.827	9.208		7.6487	4.0509
	141	LOW QUALITY PROTEIN: transitional endoplasmic reticulum ATPase-like, partial [Biomphalaria glabrata]	XP_013096895.1	73 kDa	4.6546	13.495		9.4133	9.074		6.6852	11.254		14.341	4.0509
	142	retinal dehydrogenase 1-like [Biomphalaria glabrata]	XP_013078181.1	54 kDa	11.171	10.381		8.472	7.0575		14.485	15.347		7.6487	7.089
	143	40S ribosomal protein S4-like [Biomphalaria glabrata]	XP_013093609.1	30 kDa	10.24	8.3045		9.4133	11.09		16.713	7.1618		5.7365	6.0763
	144	septin-7-like isoform X1 [Biomphalaria glabrata]	XP_013072832.1 (+6)	58 kDa	7.4474	13.495		10.355	7.0575		13.37	6.1387		6.6926	7.089
	145	T-complex protein 1 subunit epsilon-like [Biomphalaria glabrata]	XP_013080830.1	60 kDa	11.171	8.3045		5.648	10.082		7.7994	15.347		8.6048	8.1017
	146	heterogeneous nuclear ribonucleoprotein K-like isoform X1 [Biomphalaria glabrata]	XP_013076520.1 (+1)	44 kDa	12.102	7.2664		11.296	6.0493		10.028	9.208		11.473	8.1017
	147	putative alpha-galactosidase/alpha-n-acetylgalactosamini da se [Schistosoma mansoni]	XP_018652890.1	109 kDa	0	1.0381		12.237	15.123		0	0		32.507	13.165
	148	rho GDP-dissociation inhibitor 1-like [Biomphalaria glabrata]	XP_013093070.1	23 kDa	13.964	10.381		4.7066	14.115		7.7994	10.231		4.7804	6.0763
	149	actin-related protein 2/3 complex subunit 4 isoform X1 [Biomphalaria glabrata]	XP_013065340.1 (+1)	20 kDa	8.3784	11.419		4.7066	10.082		11.142	11.254		9.5609	8.1017
	150	actin-related protein 2/3 complex subunit 3-like [Biomphalaria glabrata]	XP_013067796.1	20 kDa	9.3093	9.3425		8.472	15.123		10.028	8.1849		5.7365	11.14
	151	unconventional myosin-Id-like [Biomphalaria glabrata]	XP_013070548.1	114 kDa	7.4474	7.2664		14.12	8.0658		11.142	12.277		10.517	8.1017
	152	40S ribosomal protein S9 [Biomphalaria glabrata]	XP_013064631.1	22 kDa	9.3093	6.2283		3.7653	10.082		7.7994	6.1387		7.6487	3.0382
	153	nucleolin-like, partial [Biomphalaria glabrata]	XP_013075907.1	72 kDa	9.3093	10.381		9.4133	11.09		3.3426	13.3		9.5609	5.0636
	154	sorting nexin-2-like isoform X1 [Biomphalaria glabrata]	XP_013089505.1 (+1)	59 kDa	7.4474	10.381		9.4133	8.0658		14.485	12.277		9.5609	4.0509
	155	integrin alpha-4-like [Biomphalaria glabrata]	XP_013085205.1	75 kDa	18.619	7.2664		8.472	6.0493		7.7994	11.254		7.6487	8.1017
	156	peroxiredoxin-6-like [Biomphalaria glabrata]	XP_013087397.1	25 kDa	10.24	8.3045		11.296	6.0493		8.9136	8.1849		6.6926	9.1145
	157	actin-2-like [Biomphalaria glabrata]	XP_013083929.1	42 kDa	151.74	168.17		143.08	176.44		190.53	166.77		133.85	146.84
	158	calcium-binding protein B-like [Biomphalaria glabrata]	XP_013074026.1	11 kDa	9.3093	9.3425		9.4133	9.074		8.9136	5.1156		9.5609	6.0763
	159	T-complex protein 1 subunit delta-like isoform X1 [Biomphalaria glabrata]	XP_013075465.1 (+1)	60 kDa	10.24	10.381		5.648	9.074		10.028	13.3		8.6048	7.089
	160	uncharacterized protein LOC106050211, partial [Biomphalaria glabrata]	XP_013060615.1	61 kDa	19.55	16.609		26.357	4.0329		3.3426	6.1387		5.7365	4.0509
	161	reelin-like [Biomphalaria glabrata]	XP_013064208.1	373 kDa	13.033	7.2664		1.8827	1.0082		12.256	11.254		15.297	1.0127
	162	40S ribosomal protein S18 [Biomphalaria glabrata]	XP_013092905.1	18 kDa	9.3093	11.419		8.472	8.0658		10.028	11.254		6.6926	7.089
	163	glyceraldehyde-3-phosphate dehydrogenase (phosphorylating) [Schistosoma mansoni]	XP_018648500.1	36 kDa	2.7928	3.1142		11.296	17.14		2.2284	1.0231		18.166	18.229
	164	dihydropyrimidine dehydrogenase [NADP(+)]-like [Biomphalaria glabrata]	XP_013060860.1	114 kDa	11.171	5.1903		8.472	5.0411		14.485	13.3		9.5609	7.089
	165	talin-1-like, partial [Biomphalaria glabrata]	XP_013077263.1	48 kDa	6.5165	11.419		8.472	13.107		10.028	7.1618		6.6926	8.1017
	166	uncharacterized protein LOC106073825 [Biomphalaria glabrata]	XP_013089924.1	351 kDa	5.5856	6.2283		6.5893	12.099		6.6852	5.1156		4.7804	5.0636
	167	LOW QUALITY PROTEIN: cytosolic non-specific dipeptidase-like [Biomphalaria glabrata]	XP_013061115.1	52 kDa	6.5165	8.3045		8.472	10.082		6.6852	3.0693		6.6926	7.089
	168	40S ribosomal protein S3a [Biomphalaria glabrata]	XP_013064515.1	30 kDa	11.171	9.3425		8.472	9.074		11.142	9.208		6.6926	6.0763
	169	talin-2-like [Biomphalaria glabrata]	XP_013078121.1	67 kDa	9.3093	11.419		8.472	9.074		6.6852	10.231		4.7804	5.0636
	170	integrin-linked protein kinase-like isoform X2 [Biomphalaria glabrata]	XP_013078659.1	51 kDa	6.5165	8.3045		10.355	4.0329		7.7994	8.1849		8.6048	6.0763
	171	GTP-binding nuclear protein Ran-like [Biomphalaria glabrata]	XP_013094746.1	32 kDa	5.5856	8.3045		1.8827	12.099		6.6852	9.208		8.6048	6.0763
	172	putative heat shock protein [Schistosoma mansoni]	XP_018649148.1 (+1)	81 kDa	0	1.0381		16.003	19.156		1.1142	0		25.814	21.267
	173	uncharacterized protein LOC106051655 [Biomphalaria glabrata]	XP_013062313.1	74 kDa	0.93093	3.1142		12.237	16.132		3.3426	3.0693		15.297	9.1145
	174	RNA-binding protein lark-like isoform X1 [Biomphalaria glabrata]	XP_013065005.1	34 kDa	3.7237	6.2283		7.5306	8.0658		7.7994	11.254		6.6926	7.089
	175	actin-related protein 2/3 complex subunit 1A-like [Biomphalaria glabrata]	XP_013075563.1	29 kDa	7.4474	9.3425		8.472	8.0658		7.7994	7.1618		6.6926	8.1017
	176	60S ribosomal protein L5-A-like [Biomphalaria glabrata]	XP_013081295.1	34 kDa	7.4474	10.381		3.7653	8.0658		6.6852	9.208		7.6487	7.089
	177	heterogeneous nuclear ribonucleoprotein R-like isoform X1 [Biomphalaria glabrata]	XP_013082004.1	68 kDa	11.171	6.2283		10.355	6.0493		4.4568	8.1849		6.6926	3.0382
	178	calmodulin [Biomphalaria glabrata]	XP_013063487.1 (+2)	17 kDa	3.7237	4.1522		6.5893	22.181		1.1142	4.0925		0.95609	16.203
	179	basement membrane-specific heparan sulfate proteoglycan core protein-like [Biomphalaria glabrata]	XP_013063554.1	375 kDa	7.4474	9.3425		0	0		6.6852	26.601		5.7365	3.0382
	180	annexin A6-like [Biomphalaria glabrata]	XP_013061239.1	31 kDa	8.3784	9.3425		10.355	4.0329		10.028	9.208		14.341	6.0763
	181	PDZ and LIM domain protein Zasp-like isoform X1 [Biomphalaria glabrata]	XP_013068392.1 (+1)	67 kDa	9.3093	11.419		10.355	7.0575		12.256	6.1387		9.5609	7.089
	182	uncharacterized protein LOC106070898 isoform X1 [Biomphalaria glabrata]	XP_013086335.1 (+2)	373 kDa	10.24	10.381		2.824	2.0164		16.713	21.485		1.9122	0
	183	PDZ and LIM domain protein 3-like [Biomphalaria glabrata]	XP_013068388.1	40 kDa	5.5856	10.381		6.5893	8.0658		13.37	10.231		8.6048	6.0763
	184	tubulin alpha-1 chain [Biomphalaria glabrata]	XP_013084862.1	50 kDa	31.652	30.104		27.299	32.263		40.111	42.971		37.287	31.394
	185	cytochrome b-c1 complex subunit 2, mitochondrial-like [Biomphalaria glabrata]	XP_013068515.1	49 kDa	9.3093	1.0381		4.7066	4.0329		16.713	6.1387		13.385	7.089
	186	LOW QUALITY PROTEIN: methylmalonate-semialdehyde dehydrogenase [acylating], mitochondrial-like [Biomphalaria glabrata]	XP_013067079.1	58 kDa	4.6546	4.1522		5.648	8.0658		15.599	8.1849		8.6048	7.089
	187	aspartate aminotransferase, mitochondrial-like [Biomphalaria glabrata]	XP_013095602.1	43 kDa	4.6546	7.2664		4.7066	6.0493		12.256	13.3		8.6048	6.0763
	188	TAR DNA-binding protein 43-like isoform X3 [Biomphalaria glabrata]	XP_013084840.1 (+1)	45 kDa	8.3784	5.1903		4.7066	8.0658		6.6852	9.208		10.517	9.1145
	189	NADP-dependent malic enzyme-like [Biomphalaria glabrata]	XP_013095205.1	65 kDa	8.3784	8.3045		6.5893	5.0411		11.142	8.1849		7.6487	6.0763
	190	putative phosphoenolpyruvate carboxykinase [Schistosoma mansoni]	XP_018648748.1	70 kDa	0	0		20.709	16.132		0	0		17.21	13.165
	191	peptidyl-prolyl cis-trans isomerase-like [Biomphalaria glabrata]	XP_013062708.1	18 kDa	6.5165	6.2283		7.5306	8.0658		11.142	7.1618		5.7365	7.089
	192	T-complex protein 1 subunit beta-like [Biomphalaria glabrata]	XP_013092975.1	58 kDa	8.3784	11.419		2.824	8.0658		6.6852	10.231		7.6487	5.0636
	193	putative oxidoreductase GLYR1 [Biomphalaria glabrata]	XP_013062206.1	60 kDa	8.3784	6.2283		6.5893	9.074		8.9136	4.0925		9.5609	7.089
	194	cystatin-B-like [Biomphalaria glabrata]	XP_013071797.1	11 kDa	7.4474	5.1903		8.472	6.0493		6.6852	4.0925		4.7804	6.0763
	195	uncharacterized protein LOC106063234 isoform X1 [Biomphalaria glabrata]	XP_013077002.1 (+1)	21 kDa	12.102	7.2664		3.7653	8.0658		4.4568	5.1156		3.8243	6.0763
	196	translationally-controlled tumor protein homolog [Biomphalaria glabrata]	XP_013084682.1	20 kDa	4.6546	10.381		11.296	9.074		1.1142	8.1849		6.6926	11.14
	197	hexokinase-2-like isoform X2 [Biomphalaria glabrata]	XP_013086314.1	55 kDa	8.3784	6.2283		4.7066	10.082		6.6852	6.1387		7.6487	4.0509
	198	putative atp synthase beta subunit [Schistosoma mansoni]	XP_018652499.1	56 kDa	0	0		21.651	35.288		0	0		44.936	36.458
	199	citrate synthase, mitochondrial-like [Biomphalaria glabrata]	XP_013064016.1	45 kDa	6.5165	5.1903		9.4133	6.0493		13.37	6.1387		8.6048	8.1017
	200	heterogeneous nuclear ribonucleoprotein 27C-like [Biomphalaria glabrata]	XP_013075236.1	35 kDa	6.5165	9.3425		6.5893	8.0658		11.142	6.1387		7.6487	4.0509
	201	microtubule-associated protein 2-like isoform X1 [Biomphalaria glabrata]	XP_013086455.1	169 kDa	7.4474	10.381		9.4133	9.074		4.4568	9.208		5.7365	5.0636
	202	V-type proton ATPase subunit E-like [Biomphalaria glabrata]	XP_013087003.1	26 kDa	6.5165	3.1142		5.648	4.0329		8.9136	8.1849		5.7365	8.1017
	203	histone H1-delta-like [Biomphalaria glabrata]	XP_013087210.1	21 kDa	3.7237	9.3425		7.5306	6.0493		10.028	10.231		2.8683	7.089
	204	serine/threonine-protein phosphatase 2A 65 kDa regulatory subunit A alpha isoform-like isoform X2 [Biomphalaria glabrata]	XP_013089994.1	66 kDa	7.4474	6.2283		7.5306	9.074		7.7994	7.1618		9.5609	5.0636
	205	ras suppressor protein 1-like [Biomphalaria glabrata]	XP_013084442.1	30 kDa	7.4474	5.1903		7.5306	4.0329		7.7994	7.1618		3.8243	5.0636
	206	60S ribosomal protein L8 [Biomphalaria glabrata]	XP_013063478.1	28 kDa	8.3784	7.2664		5.648	5.0411		13.37	8.1849		1.9122	3.0382
	207	LOW QUALITY PROTEIN: NADP-dependent malic enzyme-like [Biomphalaria glabrata]	XP_013084886.1	63 kDa	4.6546	4.1522		2.824	5.0411		10.028	5.1156		9.5609	10.127
	208	enolase-phosphatase E1-like, partial [Biomphalaria glabrata]	XP_013093013.1	19 kDa	11.171	4.1522		10.355	6.0493		5.571	6.1387		10.517	4.0509
	209	T-complex protein 1 subunit alpha-like [Biomphalaria glabrata]	XP_013082783.1	57 kDa	11.171	5.1903		8.472	6.0493		2.2284	10.231		14.341	3.0382
	210	40S ribosomal protein S13-like, partial [Biomphalaria glabrata]	XP_013089900.1	18 kDa	4.6546	7.2664		8.472	5.0411		10.028	5.1156		10.517	8.1017
	211	aspartate--tRNA ligase, cytoplasmic-like [Biomphalaria glabrata]	XP_013065094.1	59 kDa	8.3784	10.381		15.061	6.0493		3.3426	6.1387		7.6487	2.0254
	212	40S ribosomal protein S16 [Biomphalaria glabrata]	XP_013083585.1	16 kDa	6.5165	8.3045		3.7653	5.0411		12.256	5.1156		6.6926	3.0382
	213	myosin regulatory light chain 12B-like [Biomphalaria glabrata]	XP_013078297.1	20 kDa	8.3784	7.2664		13.179	9.074		3.3426	6.1387		5.7365	7.089
	214	neuroblast differentiation-associated protein AHNAK-like isoform X1 [Biomphalaria glabrata]	XP_013070304.1	129 kDa	11.171	9.3425		12.237	6.0493		4.4568	2.0462		2.8683	2.0254
	215	non-POU domain-containing octamer-binding protein-like [Biomphalaria glabrata]	XP_013093946.1	98 kDa	5.5856	4.1522		7.5306	5.0411		2.2284	5.1156		5.7365	4.0509
	216	40S ribosomal protein S6 [Biomphalaria glabrata]	XP_013093592.1	31 kDa	7.4474	8.3045		4.7066	9.074		7.7994	9.208		5.7365	3.0382
	217	60S ribosomal protein L6-like [Biomphalaria glabrata]	XP_013087017.1	24 kDa	8.3784	4.1522		7.5306	8.0658		12.256	10.231		4.7804	3.0382
	218	26S protease regulatory subunit 6B [Biomphalaria glabrata]	XP_013080185.1	47 kDa	2.7928	8.3045		4.7066	10.082		3.3426	7.1618		3.8243	5.0636
	219	peroxiredoxin 1-like [Biomphalaria glabrata]	XP_013063028.1	19 kDa	7.4474	2.0761		7.5306	5.0411		15.599	7.1618		6.6926	5.0636
	220	triosephosphate isomerase-like [Biomphalaria glabrata]	XP_013070057.1	23 kDa	6.5165	7.2664		8.472	12.099		3.3426	4.0925		3.8243	12.153
	221	putative fructose 1,6-bisphosphate aldolase [Schistosoma mansoni]	XP_018652294.1	40 kDa	0	0		16.003	6.0493		0	0		18.166	9.1145
	222	mitogen-activated protein kinase 1-like [Biomphalaria glabrata]	XP_013061926.1	42 kDa	4.6546	6.2283		4.7066	9.074		6.6852	8.1849		5.7365	5.0636
	223	phosphoglucomutase-2-like [Biomphalaria glabrata]	XP_013083309.1	68 kDa	4.6546	9.3425		8.472	9.074		3.3426	4.0925		3.8243	2.0254
	224	coatomer subunit gamma-2-like [Biomphalaria glabrata]	XP_013071926.1	97 kDa	9.3093	4.1522		7.5306	4.0329		6.6852	8.1849		9.5609	3.0382
	225	polypyrimidine tract-binding protein 2-like isoform X1 [Biomphalaria glabrata]	XP_013076191.1 (+7)	70 kDa	5.5856	8.3045		5.648	6.0493		11.142	6.1387		4.7804	4.0509
	226	core histone macro-H2A.1-like isoform X1 [Biomphalaria glabrata]	XP_013091556.1	39 kDa	7.4474	8.3045		9.4133	6.0493		11.142	7.1618		5.7365	3.0382
	227	60S acidic ribosomal protein P1-like [Biomphalaria glabrata]	XP_013095184.1	12 kDa	4.6546	8.3045		5.648	8.0658		14.485	10.231		4.7804	6.0763
	228	serine--tRNA ligase, cytoplasmic-like [Biomphalaria glabrata]	XP_013065388.1	55 kDa	6.5165	9.3425		7.5306	4.0329		3.3426	8.1849		5.7365	5.0636
	229	60S ribosomal protein L13-like [Biomphalaria glabrata]	XP_013086951.1	24 kDa	6.5165	6.2283		4.7066	6.0493		10.028	5.1156		6.6926	2.0254
	230	actin-related protein 2/3 complex subunit 5-like protein [Biomphalaria glabrata]	XP_013076500.1	17 kDa	3.7237	7.2664		6.5893	6.0493		8.9136	7.1618		8.6048	5.0636
	231	prohibitin-like [Biomphalaria glabrata]	XP_013088221.1	30 kDa	3.7237	4.1522		6.5893	4.0329		10.028	10.231		3.8243	6.0763
	232	protein SET-like [Biomphalaria glabrata]	XP_013086408.1	30 kDa	11.171	4.1522		7.5306	7.0575		4.4568	5.1156		7.6487	6.0763
	233	uncharacterized protein LOC106059531 [Biomphalaria glabrata]	XP_013072630.1	61 kDa	12.102	8.3045		10.355	8.0658		3.3426	4.0925		3.8243	4.0509
	234	elongation factor 1-beta-like isoform X1 [Biomphalaria glabrata]	XP_013078055.1	28 kDa	4.6546	5.1903		5.648	5.0411		6.6852	6.1387		8.6048	6.0763
	235	F-actin-capping protein subunit beta-like isoform X1 [Biomphalaria glabrata]	XP_013091222.1 (+1)	31 kDa	7.4474	6.2283		8.472	6.0493		6.6852	7.1618		5.7365	7.089
	236	LOW QUALITY PROTEIN: ubiquitin-like modifier-activating enzyme 1 [Biomphalaria glabrata]	XP_013063624.1	115 kDa	6.5165	4.1522		5.648	5.0411		8.9136	10.231		4.7804	2.0254
	237	uncharacterized protein LOC106057637 [Biomphalaria glabrata]	XP_013070389.1	65 kDa	4.6546	7.2664		1.8827	2.0164		5.571	15.347		10.517	5.0636
	238	sex muscle abnormal protein 5-like [Biomphalaria glabrata]	XP_013085201.1	26 kDa	4.6546	2.0761		6.5893	6.0493		3.3426	8.1849		4.7804	5.0636
	239	spectrin alpha chain-like isoform X3 [Biomphalaria glabrata]	XP_013089841.1 (+3)	283 kDa	4.6546	6.2283		6.5893	5.0411		1.1142	5.1156		4.7804	2.0254
	240	serine/threonine-protein phosphatase 2B catalytic subunit alpha isoform-like isoform X1 [Biomphalaria glabrata]	XP_013069140.1 (+2)	57 kDa	4.6546	6.2283		6.5893	8.0658		6.6852	5.1156		3.8243	3.0382
	241	twinfilin-2-like [Biomphalaria glabrata]	XP_013092057.1	31 kDa	12.102	7.2664		3.7653	8.0658		3.3426	3.0693		3.8243	6.0763
	242	transcription factor RFX4-like [Biomphalaria glabrata]	XP_013079589.1	55 kDa	4.6546	9.3425		2.824	6.0493		4.4568	9.208		3.8243	11.14
	243	glia maturation factor beta-like isoform X1 [Biomphalaria glabrata]	XP_013077618.1	16 kDa	7.4474	4.1522		1.8827	3.0247		7.7994	5.1156		7.6487	5.0636
	244	60S ribosomal protein L7a-like [Biomphalaria glabrata]	XP_013091586.1	30 kDa	3.7237	9.3425		2.824	8.0658		6.6852	2.0462		1.9122	3.0382
	245	protein disulfide-isomerase A6-like [Biomphalaria glabrata]	XP_013072170.1	47 kDa	5.5856	6.2283		7.5306	5.0411		11.142	7.1618		7.6487	3.0382
	246	60S ribosomal protein L10-like, partial [Biomphalaria glabrata]	XP_013094488.1	24 kDa	1.8619	5.1903		2.824	6.0493		5.571	4.0925		3.8243	4.0509
	247	putative paramyosin [Schistosoma mansoni]	XP_018649677.1	90 kDa	0	0		6.5893	4.0329		0	0		13.385	5.0636
	248	40S ribosomal protein S2 [Biomphalaria glabrata]	XP_013064518.1	31 kDa	6.5165	9.3425		7.5306	6.0493		6.6852	7.1618		5.7365	5.0636
	249	septin-1-like isoform X2 [Biomphalaria glabrata]	XP_013077985.1	32 kDa	7.4474	8.3045		5.648	8.0658		7.7994	6.1387		5.7365	3.0382
	250	60S ribosomal protein L9-like, partial [Biomphalaria glabrata]	XP_013083530.1	20 kDa	6.5165	5.1903		4.7066	8.0658		5.571	10.231		5.7365	6.0763
	251	actin-related protein 2/3 complex subunit 1A-like [Biomphalaria glabrata]	XP_013065272.1	17 kDa	5.5856	6.2283		7.5306	10.082		6.6852	6.1387		6.6926	2.0254
	252	engulfment and cell motility protein 1-like isoform X1 [Biomphalaria glabrata]	XP_013064931.1	85 kDa	6.5165	8.3045		7.5306	5.0411		11.142	7.1618		6.6926	2.0254
	253	tropomyosin-2 isoform X17 [Biomphalaria glabrata]	XP_013094409.1	29 kDa	49.339	36.332		44.243	37.304		27.855	39.901		52.585	38.483
	254	flotillin-2-like [Biomphalaria glabrata]	XP_013082864.1	31 kDa	7.4474	8.3045		4.7066	6.0493		7.7994	12.277		6.6926	2.0254
	255	LOW QUALITY PROTEIN: dolichyl-diphosphooligosaccharide--protein glycosyltransferase 48 kDa subunit-like [Biomphalaria glabrata]	XP_013080531.1	49 kDa	11.171	6.2283		6.5893	7.0575		8.9136	5.1156		6.6926	2.0254
	256	chitotriosidase-1-like [Biomphalaria glabrata]	XP_013074747.1	55 kDa	9.3093	6.2283		5.648	3.0247		6.6852	16.37		0	8.1017
	257	phosphopyruvate hydratase [Schistosoma mansoni]	XP_018655078.1	47 kDa	0	0		8.472	12.099		0	0		13.385	11.14
	258	40S ribosomal protein S19-like [Biomphalaria glabrata]	XP_013066834.1	16 kDa	4.6546	7.2664		5.648	7.0575		7.7994	7.1618		6.6926	6.0763
	259	ELAV-like protein 2 [Biomphalaria glabrata]	XP_013080857.1	36 kDa	6.5165	4.1522		6.5893	6.0493		15.599	5.1156		5.7365	4.0509
	260	peroxiredoxin-5, mitochondrial-like [Biomphalaria glabrata]	XP_013086205.1	20 kDa	6.5165	4.1522		4.7066	4.0329		10.028	10.231		3.8243	6.0763
	261	PWWP domain-containing protein 2B-like isoform X2 [Biomphalaria glabrata]	XP_013094528.1	49 kDa	4.6546	6.2283		2.824	4.0329		11.142	11.254		2.8683	4.0509
	262	neutral alpha-glucosidase AB-like isoform X1 [Biomphalaria glabrata]	XP_013082151.1 (+1)	108 kDa	8.3784	4.1522		2.824	5.0411		10.028	5.1156		7.6487	4.0509
	263	GDP-L-fucose synthase-like, partial [Biomphalaria glabrata]	XP_013092968.1	19 kDa	4.6546	7.2664		3.7653	5.0411		10.028	4.0925		1.9122	7.089
	264	uncharacterized protein LOC106054637 [Biomphalaria glabrata]	XP_013066053.1	80 kDa	20.48	9.3425		0	4.0329		4.4568	14.324		0.95609	0
	265	glucose dehydrogenase [FAD, quinone]-like [Biomphalaria glabrata]	XP_013062374.1	65 kDa	4.6546	5.1903		5.648	5.0411		7.7994	10.231		5.7365	5.0636
	266	glycine--tRNA ligase-like [Biomphalaria glabrata]	XP_013062448.1	84 kDa	5.5856	6.2283		7.5306	4.0329		6.6852	5.1156		7.6487	4.0509
	267	serine/threonine-protein kinase PAK 2-like [Biomphalaria glabrata]	XP_013081615.1	55 kDa	3.7237	8.3045		8.472	5.0411		7.7994	5.1156		7.6487	2.0254
	268	heterogeneous nuclear ribonucleoprotein D-like-B isoform X1 [Biomphalaria glabrata]	XP_013064142.1 (+3)	36 kDa	4.6546	5.1903		8.472	5.0411		1.1142	7.1618		6.6926	5.0636
	269	LIM and SH3 domain protein F42H10.3-like isoform X1 [Biomphalaria glabrata]	XP_013062491.1 (+5)	41 kDa	9.3093	7.2664		4.7066	7.0575		6.6852	8.1849		3.8243	6.0763
	270	ras-related protein Rab-7a-like [Biomphalaria glabrata]	XP_013063134.1	23 kDa	6.5165	7.2664		6.5893	4.0329		6.6852	6.1387		5.7365	6.0763
	271	ras-related protein Rab-11B-like [Biomphalaria glabrata]	XP_013066187.1	24 kDa	4.6546	7.2664		2.824	10.082		5.571	3.0693		6.6926	8.1017
	272	guanine nucleotide-binding protein subunit beta-2-like 1 [Biomphalaria glabrata]	XP_013071671.1	35 kDa	7.4474	8.3045		4.7066	7.0575		5.571	7.1618		4.7804	5.0636
	273	V-type proton ATPase subunit C 1-A-like [Biomphalaria glabrata]	XP_013079803.1	41 kDa	4.6546	5.1903		7.5306	5.0411		5.571	8.1849		8.6048	6.0763
	274	putative tubulin beta chain [Schistosoma mansoni]	XP_018652475.1	50 kDa	25.135	28.028		47.066	45.37		0	33.763		46.848	39.496
	275	echinoderm microtubule-associated protein-like 2 isoform X1 [Biomphalaria glabrata]	XP_013067103.1	91 kDa	9.3093	5.1903		7.5306	6.0493		4.4568	6.1387		4.7804	3.0382
	276	ATP synthase subunit gamma, mitochondrial-like [Biomphalaria glabrata]	XP_013074159.1	33 kDa	8.3784	4.1522		2.824	4.0329		8.9136	8.1849		8.6048	3.0382
	277	elongation factor 1-beta-like [Biomphalaria glabrata]	XP_013075245.1	24 kDa	3.7237	5.1903		7.5306	7.0575		3.3426	5.1156		2.8683	6.0763
	278	lipopolysaccharide-binding protein-like [Biomphalaria glabrata]	XP_013070669.1	43 kDa	6.5165	5.1903		2.824	12.099		4.4568	5.1156		0	1.0127
	279	60S acidic ribosomal protein P2-like [Biomphalaria glabrata]	XP_013067933.1	12 kDa	5.5856	4.1522		8.472	4.0329		7.7994	4.0925		5.7365	6.0763
	280	protein diaphanous homolog 2-like isoform X2 [Biomphalaria glabrata]	XP_013077821.1	107 kDa	3.7237	6.2283		4.7066	4.0329		4.4568	7.1618		7.6487	3.0382
	281	60S ribosomal protein L12-like, partial [Biomphalaria glabrata]	XP_013087363.1	19 kDa	6.5165	5.1903		6.5893	4.0329		6.6852	8.1849		5.7365	5.0636
	282	uncharacterized protein LOC106070261 isoform X1 [Biomphalaria glabrata]	XP_013085937.1 (+2)	52 kDa	2.7928	7.2664		3.7653	6.0493		8.9136	6.1387		3.8243	3.0382
	283	T-complex protein 1 subunit theta-like, partial [Biomphalaria glabrata]	XP_013096733.1	57 kDa	9.3093	3.1142		4.7066	9.074		6.6852	4.0925		4.7804	2.0254
	284	LOW QUALITY PROTEIN: spectrin beta chain-like [Biomphalaria glabrata]	XP_013069807.1	283 kDa	2.7928	9.3425		3.7653	8.0658		2.2284	7.1618		4.7804	2.0254
	285	late histone H1-like [Biomphalaria glabrata]	XP_013068091.1	24 kDa	5.5856	5.1903		7.5306	4.0329		2.2284	5.1156		0.95609	3.0382
	286	60S ribosomal protein L18-like isoform X1 [Biomphalaria glabrata]	XP_013070860.1	22 kDa	5.5856	6.2283		4.7066	5.0411		8.9136	6.1387		5.7365	4.0509
	287	vigilin-like [Biomphalaria glabrata]	XP_013097099.1	145 kDa	5.5856	2.0761		4.7066	5.0411		5.571	5.1156		6.6926	3.0382
	288	heterogeneous nuclear ribonucleoprotein U-like protein 1 isoform X1 [Biomphalaria glabrata]	XP_013084934.1 (+1)	84 kDa	0.93093	11.419		7.5306	7.0575		1.1142	7.1618		0.95609	1.0127
	289	uncharacterized protein LOC106063805 [Biomphalaria glabrata]	XP_013077724.1	61 kDa	9.3093	11.419		7.5306	12.099		2.2284	2.0462		0.95609	0
	290	sodium/potassium-transporting ATPase subunit alpha-like [Biomphalaria glabrata]	XP_013071165.1	114 kDa	3.7237	3.1142		3.7653	6.0493		3.3426	9.208		8.6048	8.1017
	291	40S ribosomal protein S15Aa [Biomphalaria glabrata]	XP_013086120.1	15 kDa	5.5856	5.1903		5.648	4.0329		6.6852	4.0925		3.8243	2.0254
	292	60S ribosomal protein L18a-like [Biomphalaria glabrata]	XP_013065307.1	21 kDa	3.7237	6.2283		2.824	6.0493		6.6852	6.1387		1.9122	3.0382
	293	phosphoenolpyruvate carboxykinase [GTP]-like [Biomphalaria glabrata]	XP_013092097.1	17 kDa	5.5856	5.1903		6.5893	3.0247		4.4568	3.0693		4.7804	3.0382
	294	poly(ADP-ribose) polymerase pme-5-like [Biomphalaria glabrata]	XP_013069556.1	163 kDa	6.5165	9.3425		2.824	4.0329		4.4568	5.1156		3.8243	1.0127
	295	thymidine phosphorylase-like isoform X2 [Biomphalaria glabrata]	XP_013061469.1	48 kDa	6.5165	6.2283		7.5306	7.0575		6.6852	6.1387		5.7365	1.0127
	296	40S ribosomal protein S7-like [Biomphalaria glabrata]	XP_013076135.1	22 kDa	6.5165	2.0761		5.648	5.0411		7.7994	3.0693		5.7365	5.0636
	297	transcriptional activator protein Pur-beta-like isoform X4 [Biomphalaria glabrata]	XP_013079778.1 (+1)	29 kDa	2.7928	7.2664		5.648	7.0575		3.3426	2.0462		2.8683	3.0382
	298	alpha-parvin-like [Biomphalaria glabrata]	XP_013063511.1	35 kDa	3.7237	3.1142		5.648	4.0329		2.2284	5.1156		3.8243	6.0763
	299	40S ribosomal protein S15 [Biomphalaria glabrata]	XP_013079862.1	17 kDa	7.4474	1.0381		8.472	5.0411		1.1142	4.0925		3.8243	2.0254
	300	adenosylhomocysteinase-like [Biomphalaria glabrata]	XP_013096152.1	45 kDa	6.5165	3.1142		0.94133	7.0575		6.6852	7.1618		4.7804	5.0636
	301	galectin-4-like [Biomphalaria glabrata]	XP_013073313.1	37 kDa	3.7237	6.2283		3.7653	5.0411		8.9136	3.0693		3.8243	3.0382
	302	ATP synthase-coupling factor 6, mitochondrial-like [Biomphalaria glabrata]	XP_013079507.1	16 kDa	4.6546	6.2283		2.824	6.0493		1.1142	8.1849		6.6926	7.089
	303	putative elongation factor 1-alpha (ef-1-alpha) [Schistosoma mansoni]	XP_018649304.1	51 kDa	0	0		10.355	12.099		0	0		19.122	11.14
	304	tryparedoxin-like isoform X1 [Biomphalaria glabrata]	XP_013073587.1	16 kDa	6.5165	6.2283		6.5893	5.0411		7.7994	6.1387		4.7804	7.089
	305	nucleoside diphosphate kinase-like [Biomphalaria glabrata]	XP_013079446.1	19 kDa	4.6546	3.1142		2.824	5.0411		10.028	5.1156		5.7365	3.0382
	306	glutathione S-transferase omega-1-like isoform X1 [Biomphalaria glabrata]	XP_013082827.1 (+1)	38 kDa	2.7928	4.1522		4.7066	6.0493		5.571	3.0693		2.8683	5.0636
	307	uncharacterized protein LOC106050805 [Biomphalaria glabrata]	XP_013061303.1	23 kDa	1.8619	6.2283		4.7066	11.09		1.1142	14.324		2.8683	5.0636
	308	cystatin-A-like [Biomphalaria glabrata]	XP_013087819.1	11 kDa	4.6546	5.1903		7.5306	3.0247		3.3426	6.1387		0.95609	4.0509
	309	saccharopine dehydrogenase-like oxidoreductase [Biomphalaria glabrata]	XP_013086900.1	48 kDa	2.7928	7.2664		2.824	4.0329		5.571	11.254		4.7804	0
	310	heterogeneous nuclear ribonucleoprotein A3-like isoform X1 [Biomphalaria glabrata]	XP_013093064.1 (+1)	33 kDa	5.5856	6.2283		8.472	2.0164		6.6852	10.231		3.8243	6.0763
	311	putative aminopeptidase W07G4.4 isoform X2 [Biomphalaria glabrata]	XP_013091227.1	58 kDa	5.5856	7.2664		6.5893	5.0411		6.6852	5.1156		0.95609	2.0254
	312	cdc42 homolog [Biomphalaria glabrata]	XP_013088828.1	21 kDa	3.7237	5.1903		7.5306	4.0329		3.3426	5.1156		2.8683	3.0382
	313	26S protease regulatory subunit 6A-B [Biomphalaria glabrata]	XP_013074695.1	48 kDa	4.6546	5.1903		10.355	1.0082		4.4568	7.1618		5.7365	2.0254
	314	protein phosphatase 1B-like isoform X2 [Biomphalaria glabrata]	XP_013069446.1	43 kDa	3.7237	7.2664		8.472	4.0329		3.3426	7.1618		2.8683	7.089
	315	phosphate carrier protein, mitochondrial-like [Biomphalaria glabrata]	XP_013078880.1	38 kDa	3.7237	3.1142		2.824	2.0164		11.142	9.208		3.8243	6.0763
	316	uncharacterized protein LOC106054862 isoform X2 [Biomphalaria glabrata]	XP_013066386.1	18 kDa	4.6546	7.2664		4.7066	3.0247		2.2284	6.1387		2.8683	3.0382
	317	threonine--tRNA ligase, cytoplasmic-like isoform X1 [Biomphalaria glabrata]	XP_013091531.1 (+2)	83 kDa	4.6546	4.1522		5.648	2.0164		10.028	8.1849		4.7804	1.0127
	318	40S ribosomal protein S17-like, partial [Biomphalaria glabrata]	XP_013064766.1	16 kDa	2.7928	5.1903		4.7066	3.0247		11.142	6.1387		3.8243	1.0127
	319	putative heat shock protein 70 (hsp70) [Schistosoma mansoni]	XP_018649109.1	71 kDa	5.5856	0		14.12	14.115		0	0		27.727	13.165
	320	putative malate dehydrogenase [Schistosoma mansoni]	XP_018647879.1	36 kDa	0	0		7.5306	7.0575		0	0		14.341	7.089
	321	endophilin-B1-like isoform X3 [Biomphalaria glabrata]	XP_013069037.1	40 kDa	3.7237	4.1522		6.5893	5.0411		6.6852	4.0925		5.7365	3.0382
	322	60S ribosomal protein L10a-like [Biomphalaria glabrata]	XP_013089418.1	25 kDa	4.6546	4.1522		2.824	3.0247		3.3426	4.0925		4.7804	2.0254
	323	granulins-like isoform X1 [Biomphalaria glabrata]	XP_013094471.1 (+1)	65 kDa	1.8619	6.2283		5.648	4.0329		4.4568	7.1618		4.7804	8.1017
	324	acetyl-CoA acetyltransferase, mitochondrial-like [Biomphalaria glabrata]	XP_013079358.1	44 kDa	3.7237	6.2283		3.7653	6.0493		10.028	9.208		2.8683	4.0509
	325	eukaryotic translation initiation factor 3 subunit A-like isoform X1 [Biomphalaria glabrata]	XP_013089579.1 (+1)	148 kDa	5.5856	2.0761		5.648	3.0247		5.571	6.1387		5.7365	2.0254
	326	LOW QUALITY PROTEIN: uncharacterized protein LOC106077292 [Biomphalaria glabrata]	XP_013093514.1	224 kDa	12.102	12.457		26.357	4.0329		4.4568	7.1618		5.7365	4.0509
	327	enolase-phosphatase E1-like [Biomphalaria glabrata]	XP_013060613.1	14 kDa	10.24	3.1142		7.5306	7.0575		2.2284	3.0693		5.7365	7.089
	328	putative atp synthase alpha subunit mitochondrial [Schistosoma mansoni]	XP_018652944.1	60 kDa	0	0		16.944	19.156		0	0		27.727	18.229
	329	guanine nucleotide-binding protein G(i) subunit alpha [Biomphalaria glabrata]	XP_013085681.1	43 kDa	4.6546	6.2283		3.7653	7.0575		3.3426	4.0925		4.7804	4.0509
	330	serine/arginine-rich splicing factor 1-like isoform X1 [Biomphalaria glabrata]	XP_013088518.1 (+1)	26 kDa	7.4474	2.0761		5.648	5.0411		4.4568	4.0925		2.8683	4.0509
	331	uncharacterized protein LOC106076991 isoform X1 [Biomphalaria glabrata]	XP_013093243.1 (+2)	101 kDa	8.3784	8.3045		2.824	1.0082		2.2284	4.0925		1.9122	3.0382
	332	GMP reductase 2-like [Biomphalaria glabrata]	XP_013064231.1	38 kDa	4.6546	4.1522		2.824	3.0247		10.028	6.1387		4.7804	1.0127
	333	60S ribosomal protein L3-like [Biomphalaria glabrata]	XP_013067507.1	47 kDa	3.7237	4.1522		4.7066	4.0329		4.4568	5.1156		3.8243	1.0127
	334	proteasome subunit alpha type-1-like [Biomphalaria glabrata]	XP_013078621.1	31 kDa	5.5856	5.1903		3.7653	8.0658		3.3426	4.0925		4.7804	3.0382
	335	mitogen-activated protein kinase 14-like isoform X1 [Biomphalaria glabrata]	XP_013091064.1 (+1)	44 kDa	3.7237	5.1903		3.7653	5.0411		4.4568	5.1156		3.8243	3.0382
	336	60S ribosomal protein L23 [Biomphalaria glabrata]	XP_013062507.1	15 kDa	4.6546	4.1522		1.8827	4.0329		11.142	5.1156		4.7804	5.0636
	337	vesicle-associated membrane protein/synaptobrevin-binding protein-like isoform X2 [Biomphalaria glabrata]	XP_013094086.1	29 kDa	5.5856	3.1142		3.7653	4.0329		4.4568	6.1387		6.6926	4.0509
	338	leukocyte elastase inhibitor-like [Biomphalaria glabrata]	XP_013091554.1	43 kDa	5.5856	3.1142		4.7066	3.0247		6.6852	4.0925		7.6487	2.0254
	339	stress-induced-phosphoprotein 1-like [Biomphalaria glabrata]	XP_013094773.1	37 kDa	5.5856	1.0381		2.824	2.0164		4.4568	0		4.7804	1.0127
	340	14-3-3 protein, putative [Schistosoma mansoni]	XP_018644942.1	28 kDa	0	0		14.12	12.099		0	0		11.473	14.178
	341	polypyrimidine tract-binding protein 1-like [Biomphalaria glabrata]	XP_013076180.1	54 kDa	5.5856	3.1142		7.5306	3.0247		7.7994	5.1156		5.7365	3.0382
	342	ras-related protein Rab-5B-like [Biomphalaria glabrata]	XP_013077214.1	24 kDa	6.5165	6.2283		3.7653	5.0411		10.028	5.1156		4.7804	2.0254
	343	microtubule-associated protein RP/EB family member 1-like isoform X2 [Biomphalaria glabrata]	XP_013092218.1	31 kDa	1.8619	5.1903		2.824	4.0329		4.4568	5.1156		2.8683	3.0382
	344	aconitate hydratase, mitochondrial-like [Biomphalaria glabrata]	XP_013064516.1	85 kDa	2.7928	8.3045		2.824	1.0082		7.7994	5.1156		3.8243	3.0382
	345	prohibitin-2-like [Biomphalaria glabrata]	XP_013088623.1	37 kDa	0	8.3045		2.824	5.0411		4.4568	7.1618		6.6926	1.0127
	346	alanine--glyoxylate aminotransferase 2, mitochondrial-like, partial [Biomphalaria glabrata]	XP_013071542.1	39 kDa	1.8619	3.1142		4.7066	3.0247		8.9136	6.1387		5.7365	3.0382
	347	polyadenylate-binding protein 4-like [Biomphalaria glabrata]	XP_013061656.1	69 kDa	1.8619	3.1142		3.7653	4.0329		5.571	2.0462		4.7804	3.0382
	348	very long-chain acyl-CoA synthetase-like, partial [Biomphalaria glabrata]	XP_013091017.1	32 kDa	4.6546	2.0761		6.5893	3.0247		2.2284	3.0693		3.8243	1.0127
	349	tubulin alpha-3 chain-like, partial [Biomphalaria glabrata]	XP_013095645.1	34 kDa	26.997	22.837		30.123	28.23		28.969	35.809		35.375	24.305
	350	protein usf-like isoform X2 [Biomphalaria glabrata]	XP_013077701.1	27 kDa	2.7928	4.1522		2.824	5.0411		1.1142	7.1618		3.8243	2.0254
	351	LOW QUALITY PROTEIN: unconventional myosin-XVIIIa-like [Biomphalaria glabrata]	XP_013085615.1	227 kDa	3.7237	5.1903		2.824	2.0164		1.1142	4.0925		2.8683	0
	352	constitutive coactivator of PPAR-gamma-like protein 1 isoform X1 [Biomphalaria glabrata]	XP_013095346.1	75 kDa	5.5856	4.1522		6.5893	0		4.4568	4.0925		5.7365	1.0127
	353	spliceosome RNA helicase DDX39B-like [Biomphalaria glabrata]	XP_013081297.1	43 kDa	6.5165	3.1142		4.7066	5.0411		5.571	4.0925		5.7365	4.0509
	354	pyruvate carboxylase, mitochondrial-like [Biomphalaria glabrata]	XP_013087883.1	131 kDa	2.7928	4.1522		1.8827	2.0164		11.142	6.1387		3.8243	4.0509
	355	copine-3-like [Biomphalaria glabrata]	XP_013072412.1	63 kDa	3.7237	4.1522		6.5893	1.0082		6.6852	5.1156		3.8243	2.0254
	356	proteasome subunit alpha type-3-like isoform X1 [Biomphalaria glabrata]	XP_013089151.1	28 kDa	3.7237	7.2664		3.7653	4.0329		6.6852	8.1849		4.7804	1.0127
	357	LOW QUALITY PROTEIN: 40S ribosomal protein S8-like [Biomphalaria glabrata]	XP_013060797.1	24 kDa	1.8619	6.2283		4.7066	5.0411		4.4568	6.1387		3.8243	4.0509
	358	staphylococcal nuclease domain-containing protein 1-like [Biomphalaria glabrata]	XP_013074668.1	101 kDa	2.7928	4.1522		3.7653	3.0247		5.571	5.1156		6.6926	2.0254
	359	probable cinnamyl alcohol dehydrogenase 6 [Biomphalaria glabrata]	XP_013073559.1	40 kDa	5.5856	4.1522		1.8827	2.0164		8.9136	5.1156		5.7365	3.0382
	360	nascent polypeptide-associated complex subunit alpha-like [Biomphalaria glabrata]	XP_013065146.1	23 kDa	5.5856	1.0381		4.7066	5.0411		3.3426	5.1156		6.6926	3.0382
	361	uncharacterized protein LOC106077658 [Biomphalaria glabrata]	XP_013093849.1	28 kDa	5.5856	4.1522		5.648	2.0164		2.2284	2.0462		7.6487	2.0254
	362	LOW QUALITY PROTEIN: ATP-dependent 6-phosphofructokinase-like [Biomphalaria glabrata]	XP_013073259.1	89 kDa	4.6546	6.2283		4.7066	4.0329		2.2284	4.0925		2.8683	2.0254
	363	dual specificity mitogen-activated protein kinase kinase 1-like isoform X1 [Biomphalaria glabrata]	XP_013085728.1	44 kDa	2.7928	2.0761		3.7653	2.0164		3.3426	8.1849		2.8683	4.0509
	364	proteasome subunit alpha type-2-like [Biomphalaria glabrata]	XP_013080277.1	29 kDa	2.7928	4.1522		2.824	3.0247		6.6852	2.0462		4.7804	4.0509
	365	ras-related C3 botulinum toxin substrate 1 [Biomphalaria glabrata]	XP_013089760.1	21 kDa	3.7237	5.1903		4.7066	3.0247		7.7994	4.0925		2.8683	2.0254
	366	proliferation-associated protein 2G4-like [Biomphalaria glabrata]	XP_013071948.1	44 kDa	4.6546	4.1522		5.648	6.0493		5.571	5.1156		4.7804	4.0509
	367	dihydrolipoyllysine-residue acetyltransferase component of pyruvate dehydrogenase complex, mitochondrial-like isoform X1 [Biomphalaria glabrata]	XP_013084074.1 (+1)	57 kDa	4.6546	4.1522		3.7653	3.0247		11.142	4.0925		5.7365	3.0382
	368	LOW QUALITY PROTEIN: ras-like GTP-binding protein RHO [Biomphalaria glabrata]	XP_013094047.1	20 kDa	1.8619	2.0761		2.824	3.0247		1.1142	7.1618		2.8683	1.0127
	369	beta-centractin [Biomphalaria glabrata]	XP_013065557.1	43 kDa	5.5856	4.1522		3.7653	3.0247		6.6852	3.0693		2.8683	1.0127
	370	AP-2 complex subunit alpha-2-like [Biomphalaria glabrata]	XP_013065693.1	101 kDa	2.7928	7.2664		4.7066	3.0247		3.3426	6.1387		5.7365	2.0254
	371	NAD(P) transhydrogenase, mitochondrial-like [Biomphalaria glabrata]	XP_013086616.1	107 kDa	1.8619	3.1142		3.7653	4.0329		6.6852	7.1618		5.7365	4.0509
	372	STE20-like serine/threonine-protein kinase [Biomphalaria glabrata]	XP_013092106.1	179 kDa	3.7237	2.0761		1.8827	4.0329		3.3426	3.0693		1.9122	2.0254
	373	EH domain-containing protein 3-like [Biomphalaria glabrata]	XP_013079254.1	62 kDa	4.6546	3.1142		3.7653	5.0411		5.571	4.0925		5.7365	2.0254
	374	LOW QUALITY PROTEIN: high mobility group protein B1-like [Biomphalaria glabrata]	XP_013091292.1	23 kDa	3.7237	5.1903		3.7653	5.0411		3.3426	2.0462		1.9122	1.0127
	375	ankyrin-3-like isoform X1 [Biomphalaria glabrata]	XP_013072425.1 (+3)	219 kDa	4.6546	6.2283		0.94133	4.0329		5.571	3.0693		1.9122	1.0127
	376	26S proteasome non-ATPase regulatory subunit 14-like [Biomphalaria glabrata]	XP_013062400.1	35 kDa	5.5856	3.1142		2.824	3.0247		6.6852	6.1387		3.8243	3.0382
	377	T-complex protein 1 subunit eta-like [Biomphalaria glabrata]	XP_013083379.1	59 kDa	4.6546	1.0381		2.824	4.0329		3.3426	5.1156		1.9122	2.0254
	378	RNA-binding motif, single-stranded-interacting protein 1-like [Biomphalaria glabrata]	XP_013063055.1	37 kDa	3.7237	1.0381		2.824	5.0411		5.571	6.1387		4.7804	2.0254
	379	serine/threonine-protein kinase PAK 2-like [Biomphalaria glabrata]	XP_013081619.1	28 kDa	8.3784	5.1903		6.5893	7.0575		4.4568	4.0925		0.95609	1.0127
	380	Krueppel homolog 1-like isoform X1 [Biomphalaria glabrata]	XP_013072871.1	74 kDa	0	0		0	0		0	3.0693		0	0
	381	V-type proton ATPase subunit H-like [Biomphalaria glabrata]	XP_013061681.1	50 kDa	2.7928	3.1142		2.824	2.0164		5.571	6.1387		4.7804	3.0382
	382	cofilin-like [Biomphalaria glabrata]	XP_013096439.1	17 kDa	5.5856	4.1522		6.5893	1.0082		4.4568	3.0693		4.7804	2.0254
	383	LOW QUALITY PROTEIN: coatomer subunit alpha-like, partial [Biomphalaria glabrata]	XP_013084659.1	186 kDa	3.7237	3.1142		7.5306	1.0082		1.1142	6.1387		4.7804	1.0127
	384	putative actin [Schistosoma mansoni]	XP_018653065.1	42 kDa	112.64	0		110.14	128.04		0	0		105.17	111.4
	385	putative heat shock protein hsp16 [Schistosoma mansoni]	XP_018649077.1	78 kDa	0	0		7.5306	6.0493		0	0		7.6487	8.1017
	386	putative malate dehydrogenase [Schistosoma mansoni]	XP_018649888.1	36 kDa	0	0		10.355	9.074		0	0		12.429	12.153
	387	arpin-like [Biomphalaria glabrata]	XP_013090359.1	26 kDa	2.7928	4.1522		4.7066	4.0329		3.3426	6.1387		1.9122	4.0509
	388	ras-related protein Rab-2 [Biomphalaria glabrata]	XP_013091283.1	24 kDa	3.7237	7.2664		5.648	3.0247		4.4568	4.0925		4.7804	3.0382
	389	TOM1-like protein 2 isoform X1 [Biomphalaria glabrata]	XP_013065980.1 (+4)	64 kDa	4.6546	5.1903		2.824	2.0164		5.571	6.1387		1.9122	2.0254
	390	flotillin-1-like [Biomphalaria glabrata]	XP_013069065.1	43 kDa	6.5165	6.2283		2.824	4.0329		5.571	4.0925		1.9122	2.0254
	391	guanine nucleotide-binding protein subunit beta [Biomphalaria glabrata]	XP_013095813.1	37 kDa	3.7237	7.2664		1.8827	6.0493		4.4568	5.1156		1.9122	2.0254
	392	phosphatidylinositol transfer protein alpha isoform-like [Biomphalaria glabrata]	XP_013068251.1	34 kDa	3.7237	6.2283		0.94133	6.0493		1.1142	6.1387		0.95609	2.0254
	393	uncharacterized protein LOC106078048 [Biomphalaria glabrata]	XP_013094243.1	17 kDa	9.3093	6.2283		9.4133	1.0082		0	1.0231		0	0
	394	60S ribosomal protein L22-like [Biomphalaria glabrata]	XP_013068132.1	15 kDa	3.7237	4.1522		2.824	4.0329		5.571	6.1387		4.7804	3.0382
	395	T-complex protein 1 subunit zeta-like [Biomphalaria glabrata]	XP_013093618.1	53 kDa	2.7928	2.0761		4.7066	6.0493		4.4568	5.1156		3.8243	4.0509
	396	cytosolic purine 5'-nucleotidase-like [Biomphalaria glabrata]	XP_013089316.1	48 kDa	4.6546	3.1142		1.8827	4.0329		4.4568	9.208		1.9122	2.0254
	397	matrilin-2-like [Biomphalaria glabrata]	XP_013089388.1	21 kDa	8.3784	2.0761		3.7653	4.0329		10.028	3.0693		0.95609	3.0382
	398	ferric-chelate reductase 1-like [Biomphalaria glabrata]	XP_013076857.1	23 kDa	1.8619	4.1522		1.8827	6.0493		2.2284	5.1156		3.8243	5.0636
	399	ATP synthase subunit O, mitochondrial-like [Biomphalaria glabrata]	XP_013089403.1	23 kDa	3.7237	1.0381		3.7653	3.0247		8.9136	3.0693		8.6048	1.0127
	400	cAMP-dependent protein kinase type II regulatory subunit-like, partial [Biomphalaria glabrata]	XP_013065287.1	28 kDa	2.7928	7.2664		2.824	5.0411		1.1142	5.1156		1.9122	4.0509
	401	UTP--glucose-1-phosphate uridylyltransferase-like [Biomphalaria glabrata]	XP_013062675.1	53 kDa	5.5856	1.0381		4.7066	3.0247		6.6852	3.0693		0.95609	0
	402	tumor protein D52-like, partial [Biomphalaria glabrata]	XP_013084308.1	27 kDa	1.8619	4.1522		4.7066	3.0247		6.6852	3.0693		2.8683	4.0509
	403	LOW QUALITY PROTEIN: 60S ribosomal protein L17-like [Biomphalaria glabrata]	XP_013093960.1	22 kDa	1.8619	3.1142		2.824	7.0575		5.571	3.0693		3.8243	5.0636
	404	S-adenosylmethionine synthase isoform type-2-like [Biomphalaria glabrata]	XP_013068610.1	46 kDa	4.6546	2.0761		3.7653	1.0082		2.2284	6.1387		2.8683	2.0254
	405	putative protein disulfide-isomerase ER-60 precursor (ERP60) [Schistosoma mansoni]	XP_018651240.1	54 kDa	0	0		3.7653	6.0493		0	0		12.429	4.0509
	406	programmed cell death protein 6-like [Biomphalaria glabrata]	XP_013090498.1	15 kDa	5.5856	4.1522		3.7653	4.0329		4.4568	5.1156		2.8683	3.0382
	407	heterogeneous nuclear ribonucleoprotein H-like [Biomphalaria glabrata]	XP_013086524.1	21 kDa	2.7928	3.1142		3.7653	4.0329		5.571	5.1156		4.7804	3.0382
	408	ras-related protein Rac1-like [Biomphalaria glabrata]	XP_013069595.1	24 kDa	2.7928	3.1142		5.648	3.0247		4.4568	2.0462		4.7804	3.0382
	409	mitochondrial-processing peptidase subunit beta-like [Biomphalaria glabrata]	XP_013078886.1	47 kDa	2.7928	3.1142		1.8827	2.0164		3.3426	8.1849		4.7804	3.0382
	410	ATP synthase subunit b, mitochondrial-like [Biomphalaria glabrata]	XP_013092494.1	33 kDa	2.7928	4.1522		2.824	2.0164		5.571	4.0925		2.8683	5.0636
	411	pyruvate dehydrogenase E1 component subunit alpha, mitochondrial-like [Biomphalaria glabrata]	XP_013073059.1	43 kDa	3.7237	2.0761		0.94133	4.0329		3.3426	2.0462		4.7804	4.0509
	412	SLIT-ROBO Rho GTPase-activating protein 1-like isoform X1 [Biomphalaria glabrata]	XP_013083228.1 (+3)	138 kDa	3.7237	6.2283		0.94133	4.0329		1.1142	6.1387		3.8243	2.0254
	413	programmed cell death 6-interacting protein-like [Biomphalaria glabrata]	XP_013088514.1	29 kDa	6.5165	2.0761		3.7653	3.0247		5.571	3.0693		3.8243	0
	414	UDP-glucose:glycoprotein glucosyltransferase 1-like [Biomphalaria glabrata]	XP_013061997.1	171 kDa	4.6546	2.0761		3.7653	1.0082		5.571	5.1156		4.7804	0
	415	uncharacterized protein LOC106064970 isoform X9 [Biomphalaria glabrata]	XP_013079182.1	945 kDa	0	2.0761		0	0		1.1142	0		0	0
	416	alpha casein, S1 CONTROL PROTEIN [115646]	CAS1_BOVIN	25 kDa	1.8619	1.0381		0	0		1.1142	1.0231		0.95609	25.318
	417	26S proteasome non-ATPase regulatory subunit 7-like [Biomphalaria glabrata]	XP_013074760.1	37 kDa	3.7237	3.1142		3.7653	4.0329		4.4568	3.0693		4.7804	4.0509
	418	annexin-B12-like [Biomphalaria glabrata]	XP_013094922.1	52 kDa	2.7928	3.1142		1.8827	3.0247		2.2284	6.1387		1.9122	4.0509
	419	DNA-(apurinic or apyrimidinic site) lyase-like [Biomphalaria glabrata]	XP_013075034.1	47 kDa	2.7928	5.1903		3.7653	4.0329		3.3426	2.0462		4.7804	2.0254
	420	RNA-binding protein 45-like [Biomphalaria glabrata]	XP_013094637.1	60 kDa	3.7237	3.1142		4.7066	3.0247		3.3426	4.0925		0.95609	2.0254
	421	26S protease regulatory subunit 4-like [Biomphalaria glabrata]	XP_013096049.1	49 kDa	4.6546	5.1903		3.7653	4.0329		2.2284	4.0925		1.9122	1.0127
	422	LOW QUALITY PROTEIN: prolyl endopeptidase-like [Biomphalaria glabrata]	XP_013087968.1	83 kDa	3.7237	3.1142		3.7653	4.0329		4.4568	3.0693		1.9122	1.0127
	423	uncharacterized protein LOC106051184 [Biomphalaria glabrata]	XP_013061787.1	26 kDa	4.6546	4.1522		3.7653	3.0247		3.3426	3.0693		0.95609	4.0509
	424	allene oxide synthase-lipoxygenase protein-like [Biomphalaria glabrata]	XP_013086500.1	48 kDa	4.6546	1.0381		5.648	6.0493		3.3426	2.0462		1.9122	1.0127
	425	GDP-L-fucose synthase-like [Biomphalaria glabrata]	XP_013095760.1	17 kDa	6.5165	4.1522		4.7066	5.0411		2.2284	3.0693		3.8243	2.0254
	426	cleavage and polyadenylation specificity factor subunit 5-like [Biomphalaria glabrata]	XP_013073661.1	26 kDa	0.93093	1.0381		5.648	4.0329		2.2284	4.0925		4.7804	3.0382
	427	23 kDa integral membrane protein-like [Biomphalaria glabrata]	XP_013064361.1	26 kDa	2.7928	2.0761		4.7066	4.0329		0	4.0925		3.8243	1.0127
	428	syntenin-1-like isoform X1 [Biomphalaria glabrata]	XP_013070436.1	33 kDa	4.6546	3.1142		0.94133	3.0247		8.9136	3.0693		0.95609	0
	429	LOW QUALITY PROTEIN: cullin-associated NEDD8-dissociated protein 1-like [Biomphalaria glabrata]	XP_013067312.1	139 kDa	2.7928	4.1522		2.824	2.0164		2.2284	5.1156		5.7365	0
	430	uncharacterized protein LOC106050210, partial [Biomphalaria glabrata]	XP_013060614.1	23 kDa	7.4474	6.2283		13.179	0		1.1142	2.0462		1.9122	0
	431	putative glycogen phosphorylase [Schistosoma mansoni]	XP_018655485.1	94 kDa	0	0		5.648	6.0493		0	0		12.429	8.1017
	432	hypothetical protein Smp_150240 [Schistosoma mansoni]	XP_018651122.1	31 kDa	0	0		6.5893	3.0247		0	0		6.6926	1.0127
	433	pyruvate dehydrogenase E1 component subunit beta, mitochondrial-like [Biomphalaria glabrata]	XP_013078881.1	40 kDa	3.7237	3.1142		2.824	3.0247		5.571	3.0693		2.8683	5.0636
	434	glucosamine-6-phosphate isomerase 2-like [Biomphalaria glabrata]	XP_013075062.1	31 kDa	3.7237	5.1903		1.8827	4.0329		2.2284	5.1156		3.8243	4.0509
	435	eukaryotic translation initiation factor 5A-1-like [Biomphalaria glabrata]	XP_013090184.1	17 kDa	3.7237	4.1522		2.824	3.0247		4.4568	4.0925		2.8683	4.0509
	436	LOW QUALITY PROTEIN: coatomer subunit beta-like [Biomphalaria glabrata]	XP_013079645.1	102 kDa	3.7237	3.1142		1.8827	2.0164		3.3426	5.1156		4.7804	2.0254
	437	fermitin family homolog 2-like [Biomphalaria glabrata]	XP_013077648.1	81 kDa	5.5856	2.0761		2.824	1.0082		4.4568	2.0462		3.8243	1.0127
	438	proteasome subunit alpha type-7-like [Biomphalaria glabrata]	XP_013075358.1	28 kDa	2.7928	6.2283		1.8827	5.0411		2.2284	5.1156		3.8243	3.0382
	439	26S protease regulatory subunit 10B isoform X1 [Biomphalaria glabrata]	XP_013081568.1	44 kDa	1.8619	3.1142		1.8827	3.0247		0	5.1156		4.7804	2.0254
	440	alanine aminotransferase 2-like [Biomphalaria glabrata]	XP_013082216.1	53 kDa	4.6546	3.1142		1.8827	1.0082		7.7994	3.0693		3.8243	2.0254
	441	ADP-ribosylation factor 1 [Biomphalaria glabrata]	XP_013091593.1	21 kDa	10.24	1.0381		3.7653	2.0164		3.3426	1.0231		4.7804	2.0254
	442	UV excision repair protein RAD23 homolog B-like [Biomphalaria glabrata]	XP_013077436.1	41 kDa	4.6546	2.0761		0	6.0493		0	8.1849		1.9122	4.0509
	443	calcium-binding mitochondrial carrier protein Aralar2-like [Biomphalaria glabrata]	XP_013064257.1	67 kDa	3.7237	3.1142		0	5.0411		5.571	6.1387		1.9122	3.0382
	444	dihydropteridine reductase-like [Biomphalaria glabrata]	XP_013085857.1	25 kDa	0.93093	2.0761		0.94133	4.0329		8.9136	4.0925		0	0
	445	tropomodulin-1-like [Biomphalaria glabrata]	XP_013066928.1	13 kDa	2.7928	4.1522		1.8827	5.0411		3.3426	4.0925		2.8683	3.0382
	446	60S ribosomal protein L24-like [Biomphalaria glabrata]	XP_013087757.1	18 kDa	3.7237	5.1903		1.8827	3.0247		5.571	2.0462		1.9122	3.0382
	447	small nuclear ribonucleoprotein G-like [Biomphalaria glabrata]	XP_013063185.1	9 kDa	2.7928	4.1522		2.824	4.0329		3.3426	4.0925		5.7365	2.0254
	448	annexin A4-like [Biomphalaria glabrata]	XP_013075068.1	35 kDa	1.8619	4.1522		2.824	4.0329		1.1142	2.0462		2.8683	5.0636
	449	superoxide dismutase [Mn], mitochondrial-like [Biomphalaria glabrata]	XP_013083001.1	25 kDa	3.7237	4.1522		4.7066	3.0247		4.4568	3.0693		0.95609	6.0763
	450	plasminogen activator inhibitor 1 RNA-binding protein-like [Biomphalaria glabrata]	XP_013081752.1	45 kDa	2.7928	4.1522		2.824	3.0247		1.1142	4.0925		3.8243	1.0127
	451	stress-70 protein, mitochondrial-like [Biomphalaria glabrata]	XP_013062306.1	72 kDa	0.93093	3.1142		3.7653	1.0082		2.2284	8.1849		3.8243	4.0509
	452	ras GTPase-activating protein-binding protein 2-like [Biomphalaria glabrata]	XP_013074042.1	55 kDa	2.7928	3.1142		3.7653	1.0082		1.1142	0		1.9122	2.0254
	453	collagen alpha-1(XIV) chain-like [Biomphalaria glabrata]	XP_013089387.1	40 kDa	4.6546	1.0381		2.824	0		11.142	3.0693		2.8683	3.0382
	454	casein beta [Bos taurus] CONTROL PROTEIN	NP_851351.1	25 kDa	1.8619	0		0	0		2.2284	0		0.95609	17.216
	455	putative histone H2A [Schistosoma mansoni]	XP_018650360.1	13 kDa	0	0		32.947	14.115		0	0		16.253	6.0763
	456	cytochrome c oxidase subunit 5A, mitochondrial-like [Biomphalaria glabrata]	XP_013090315.1	18 kDa	2.7928	5.1903		4.7066	2.0164		2.2284	4.0925		4.7804	2.0254
	457	lamin-B receptor-like [Biomphalaria glabrata]	XP_013079251.1	29 kDa	1.8619	5.1903		1.8827	4.0329		2.2284	3.0693		2.8683	3.0382
	458	coatomer subunit delta-like [Biomphalaria glabrata]	XP_013072150.1	57 kDa	2.7928	2.0761		5.648	2.0164		4.4568	4.0925		2.8683	2.0254
	459	ras-related protein Rap-1b [Biomphalaria glabrata]	XP_013078011.1	21 kDa	2.7928	1.0381		4.7066	3.0247		3.3426	3.0693		1.9122	3.0382
	460	ras-related protein Rab-35-like isoform X1 [Biomphalaria glabrata]	XP_013085836.1	23 kDa	5.5856	2.0761		5.648	3.0247		6.6852	7.1618		5.7365	5.0636
	461	leupaxin-like isoform X1 [Biomphalaria glabrata]	XP_013074896.1	80 kDa	6.5165	3.1142		2.824	2.0164		1.1142	2.0462		3.8243	2.0254
	462	guanine nucleotide-binding protein G(q) subunit alpha [Biomphalaria glabrata]	XP_013064349.1	41 kDa	1.8619	5.1903		1.8827	5.0411		2.2284	4.0925		5.7365	2.0254
	463	small nuclear ribonucleoprotein Sm D1-like [Biomphalaria glabrata]	XP_013094679.1	14 kDa	3.7237	4.1522		0.94133	4.0329		3.3426	5.1156		3.8243	4.0509
	464	LOW QUALITY PROTEIN: dynamin-1-like [Biomphalaria glabrata]	XP_013073443.1	95 kDa	1.8619	6.2283		0	1.0082		2.2284	4.0925		0.95609	1.0127
	465	60S ribosomal protein L23a-like [Biomphalaria glabrata]	XP_013081711.1	19 kDa	3.7237	0		0	1.0082		3.3426	3.0693		2.8683	1.0127
	466	myelin expression factor 2-like isoform X1 [Biomphalaria glabrata]	XP_013065977.1 (+1)	63 kDa	1.8619	4.1522		1.8827	0		2.2284	3.0693		4.7804	0
	467	proteasome subunit alpha type-6-like [Biomphalaria glabrata]	XP_013094290.1	27 kDa	2.7928	3.1142		1.8827	4.0329		5.571	5.1156		3.8243	3.0382
	468	ABC transporter F family member 4-like [Biomphalaria glabrata]	XP_013085130.1	64 kDa	1.8619	3.1142		1.8827	3.0247		3.3426	6.1387		2.8683	2.0254
	469	40S ribosomal protein S5-like [Biomphalaria glabrata]	XP_013080525.1	22 kDa	0.93093	3.1142		1.8827	2.0164		3.3426	2.0462		2.8683	2.0254
	470	LOW QUALITY PROTEIN: signal transducer and activator of transcription 5B-like [Biomphalaria glabrata]	XP_013080000.1	93 kDa	2.7928	3.1142		0.94133	4.0329		4.4568	3.0693		0.95609	2.0254
	471	purine nucleoside phosphorylase-like [Biomphalaria glabrata]	XP_013060562.1	32 kDa	4.6546	4.1522		3.7653	2.0164		4.4568	1.0231		2.8683	1.0127
	472	uncharacterized protein LOC106052437 [Biomphalaria glabrata]	XP_013063279.1	25 kDa	5.5856	1.0381		3.7653	5.0411		5.571	3.0693		3.8243	4.0509
	473	ankyrin repeat domain-containing protein 50-like [Biomphalaria glabrata]	XP_013067193.1	108 kDa	2.7928	2.0761		0.94133	2.0164		1.1142	3.0693		2.8683	1.0127
	474	Y-box factor homolog [Biomphalaria glabrata]	XP_013068105.1	32 kDa	2.7928	4.1522		1.8827	5.0411		1.1142	2.0462		0.95609	3.0382
	475	charged multivesicular body protein 4b-like [Biomphalaria glabrata]	XP_013095772.1	25 kDa	1.8619	2.0761		2.824	2.0164		5.571	7.1618		1.9122	1.0127
	476	ras-related protein Rab-14 [Biomphalaria glabrata]	XP_013086399.1	24 kDa	5.5856	6.2283		5.648	5.0411		4.4568	4.0925		3.8243	0
	477	putative na+/k+ atpase alpha subunit [Schistosoma mansoni]	XP_018651567.1	92 kDa	0	0		8.472	6.0493		0	0		13.385	3.0382
	478	60S ribosomal protein L11 [Biomphalaria glabrata]	XP_013068480.1	21 kDa	2.7928	5.1903		1.8827	3.0247		4.4568	5.1156		1.9122	1.0127
	479	heterogeneous nuclear ribonucleoprotein L-like [Biomphalaria glabrata]	XP_013069777.1	53 kDa	2.7928	5.1903		2.824	3.0247		1.1142	3.0693		3.8243	4.0509
	480	glycogen phosphorylase, brain form-like [Biomphalaria glabrata]	XP_013092323.1	15 kDa	0.93093	3.1142		2.824	2.0164		2.2284	4.0925		1.9122	2.0254
	481	digestive cysteine proteinase 2-like [Biomphalaria glabrata]	XP_013073765.1	61 kDa	2.7928	3.1142		6.5893	2.0164		4.4568	2.0462		1.9122	1.0127
	482	DNA-directed RNA polymerase II subunit RPB1-like, partial [Biomphalaria glabrata]	XP_013094526.1	40 kDa	3.7237	4.1522		2.824	1.0082		5.571	5.1156		0.95609	3.0382
	483	cystathionine beta-synthase-like [Biomphalaria glabrata]	XP_013088768.1	54 kDa	4.6546	3.1142		0.94133	4.0329		4.4568	3.0693		1.9122	2.0254
	484	hydroxyacyl-coenzyme A dehydrogenase, mitochondrial-like [Biomphalaria glabrata]	XP_013073468.1	34 kDa	2.7928	2.0761		0.94133	3.0247		5.571	1.0231		3.8243	2.0254
	485	arf-GAP with SH3 domain, ANK repeat and PH domain-containing protein 2-like, partial [Biomphalaria glabrata]	XP_013067833.1	103 kDa	4.6546	2.0761		2.824	4.0329		3.3426	6.1387		4.7804	1.0127
	486	microtubule-associated protein 1B-like isoform X2 [Biomphalaria glabrata]	XP_013094853.1	135 kDa	1.8619	5.1903		3.7653	3.0247		2.2284	3.0693		2.8683	0
	487	uncharacterized protein LOC106051755 [Biomphalaria glabrata]	XP_013062413.1	15 kDa	5.5856	5.1903		7.5306	0		1.1142	3.0693		0.95609	1.0127
	488	26S protease regulatory subunit 8 isoform X1 [Biomphalaria glabrata]	XP_013089447.1	46 kDa	3.7237	6.2283		3.7653	3.0247		2.2284	3.0693		0	2.0254
	489	D-amino-acid oxidase-like [Biomphalaria glabrata]	XP_013075721.1	25 kDa	0.93093	1.0381		1.8827	0		4.4568	5.1156		3.8243	5.0636
	490	putative tropomyosin [Schistosoma mansoni]	XP_018650430.1	33 kDa	0	0		10.355	4.0329		0	0		9.5609	6.0763
	491	phosphoglycerate kinase [Schistosoma mansoni]	XP_018651487.1	26 kDa	0	0		6.5893	3.0247		0	0		6.6926	5.0636
	492	26S protease regulatory subunit 7-like, partial [Biomphalaria glabrata]	XP_013094312.1	36 kDa	4.6546	3.1142		1.8827	1.0082		2.2284	2.0462		2.8683	2.0254
	493	plasma membrane calcium-transporting ATPase 3-like [Biomphalaria glabrata]	XP_013062099.1	97 kDa	1.8619	1.0381		5.648	2.0164		3.3426	4.0925		2.8683	3.0382
	494	putative uncharacterized protein DDB_G0290521 [Biomphalaria glabrata]	XP_013078814.1	52 kDa	3.7237	1.0381		5.648	3.0247		2.2284	1.0231		0.95609	1.0127
	495	40S ribosomal protein S10-like [Biomphalaria glabrata]	XP_013069296.1	18 kDa	1.8619	3.1142		1.8827	3.0247		2.2284	3.0693		2.8683	1.0127
	496	probable V-type proton ATPase subunit G [Biomphalaria glabrata]	XP_013072454.1	13 kDa	1.8619	2.0761		1.8827	1.0082		3.3426	4.0925		4.7804	1.0127
	497	succinate dehydrogenase [ubiquinone] iron-sulfur subunit, mitochondrial-like [Biomphalaria glabrata]	XP_013093038.1	24 kDa	1.8619	2.0761		4.7066	2.0164		0	1.0231		3.8243	3.0382
	498	uncharacterized protein LOC106075827, partial [Biomphalaria glabrata]	XP_013092168.1	39 kDa	2.7928	3.1142		2.824	6.0493		1.1142	6.1387		3.8243	1.0127
	499	uncharacterized protein LOC106074028 [Biomphalaria glabrata]	XP_013090205.1	16 kDa	2.7928	1.0381		0.94133	4.0329		4.4568	6.1387		2.8683	4.0509
	500	40S ribosomal protein SA-like [Biomphalaria glabrata]	XP_013062646.1	33 kDa	2.7928	3.1142		2.824	2.0164		3.3426	3.0693		1.9122	3.0382
	501	ATP-dependent RNA helicase DDX3X-like [Biomphalaria glabrata]	XP_013090669.1	97 kDa	3.7237	3.1142		0.94133	4.0329		2.2284	3.0693		1.9122	3.0382
	502	hemocyte protein-glutamine gamma-glutamyltransferase-like isoform X1 [Biomphalaria glabrata]	XP_013062656.1	85 kDa	1.8619	1.0381		2.824	2.0164		1.1142	6.1387		0.95609	4.0509
	503	uncharacterized protein ZK1073.1-like isoform X1 [Biomphalaria glabrata]	XP_013078243.1	36 kDa	0.93093	3.1142		1.8827	1.0082		4.4568	3.0693		3.8243	2.0254
	504	quinone oxidoreductase-like isoform X1 [Biomphalaria glabrata]	XP_013095397.1 (+1)	37 kDa	3.7237	4.1522		1.8827	2.0164		7.7994	3.0693		2.8683	2.0254
	505	60S ribosomal protein L28-like [Biomphalaria glabrata]	XP_013061707.1	15 kDa	2.7928	1.0381		1.8827	2.0164		6.6852	1.0231		2.8683	1.0127
	506	bifunctional 3'-phosphoadenosine 5'-phosphosulfate synthase-like [Biomphalaria glabrata]	XP_013068143.1	69 kDa	1.8619	3.1142		1.8827	3.0247		3.3426	2.0462		2.8683	1.0127
	507	uncharacterized protein LOC106072566 [Biomphalaria glabrata]	XP_013088407.1	15 kDa	2.7928	3.1142		2.824	3.0247		2.2284	4.0925		0.95609	1.0127
	508	aldehyde dehydrogenase family 16 member A1-like [Biomphalaria glabrata]	XP_013073942.1	88 kDa	4.6546	6.2283		0.94133	1.0082		2.2284	2.0462		2.8683	2.0254
	509	membrane-associated progesterone receptor component 1-like [Biomphalaria glabrata]	XP_013071768.1	22 kDa	1.8619	3.1142		0.94133	2.0164		3.3426	2.0462		1.9122	0
	510	protein F37C4.5-like [Biomphalaria glabrata]	XP_013095533.1	68 kDa	1.8619	2.0761		0	2.0164		5.571	4.0925		3.8243	1.0127
	511	probable ATP-dependent RNA helicase DDX5 [Biomphalaria glabrata]	XP_013067530.1	55 kDa	3.7237	2.0761		3.7653	3.0247		3.3426	4.0925		1.9122	0
	512	RNA-binding protein lark-like [Biomphalaria glabrata]	XP_013062948.1	27 kDa	3.7237	2.0761		4.7066	1.0082		3.3426	2.0462		0.95609	0
	513	apolipophorins-like isoform X1 [Biomphalaria glabrata]	XP_013082155.1	419 kDa	0.93093	2.0761		0	1.0082		4.4568	5.1156		0.95609	0
	514	tripartite motif-containing protein 44-like [Biomphalaria glabrata]	XP_013086425.1	14 kDa	1.8619	6.2283		3.7653	3.0247		0	7.1618		0	3.0382
	515	sequestosome-1-like [Biomphalaria glabrata]	XP_013066054.1	51 kDa	7.4474	0		0	1.0082		2.2284	2.0462		0	0
	516	voltage-dependent anion-selective channel,putative [Schistosoma mansoni]	XP_018647421.1	31 kDa	0	0		3.7653	9.074		0	0		4.7804	4.0509
	517	60S ribosomal protein L27a-like [Biomphalaria glabrata]	XP_013096535.1	17 kDa	1.8619	3.1142		2.824	2.0164		5.571	3.0693		1.9122	3.0382
	518	60S ribosomal protein L26-like isoform X1 [Biomphalaria glabrata]	XP_013074264.1 (+2)	24 kDa	1.8619	2.0761		1.8827	3.0247		4.4568	4.0925		4.7804	2.0254
	519	importin subunit beta-1-like [Biomphalaria glabrata]	XP_013088949.1	97 kDa	1.8619	1.0381		3.7653	3.0247		4.4568	3.0693		3.8243	2.0254
	520	pyruvate kinase PKM-like [Biomphalaria glabrata]	XP_013088164.1	62 kDa	2.7928	3.1142		3.7653	3.0247		1.1142	4.0925		0.95609	3.0382
	521	apoptosis-inducing factor 3-like isoform X1 [Biomphalaria glabrata]	XP_013091656.1 (+1)	64 kDa	5.5856	2.0761		0	1.0082		0	5.1156		2.8683	2.0254
	522	vasodilator-stimulated phosphoprotein-like [Biomphalaria glabrata]	XP_013079527.1	46 kDa	3.7237	4.1522		1.8827	3.0247		3.3426	2.0462		0.95609	1.0127
	523	uncharacterized protein LOC106066464 [Biomphalaria glabrata]	XP_013080947.1	38 kDa	3.7237	5.1903		1.8827	1.0082		3.3426	3.0693		0.95609	0
	524	phosphoglycerate mutase [Schistosoma mansoni]	XP_018652140.1	28 kDa	0	0		0.94133	7.0575		0	0		9.5609	3.0382
	525	calmodulin-like, partial [Biomphalaria glabrata]	XP_013077729.1	14 kDa	7.4474	5.1903		3.7653	4.0329		0	0		0	0
	526	talin-2-like isoform X8 [Biomphalaria glabrata]	XP_013079209.1	19 kDa	1.8619	2.0761		4.7066	2.0164		4.4568	3.0693		2.8683	2.0254
	527	uncharacterized protein LOC106064751 [Biomphalaria glabrata]	XP_013078816.1	124 kDa	3.7237	4.1522		0.94133	2.0164		2.2284	3.0693		0.95609	1.0127
	528	obg-like ATPase 1 [Biomphalaria glabrata]	XP_013069850.1	45 kDa	0.93093	2.0761		3.7653	5.0411		2.2284	3.0693		1.9122	1.0127
	529	ADP-ribosylation factor-like protein 15 [Biomphalaria glabrata]	XP_013086441.1	24 kDa	1.8619	2.0761		2.824	5.0411		2.2284	5.1156		2.8683	3.0382
	530	hematological and neurological expressed 1 protein-like isoform X1 [Biomphalaria glabrata]	XP_013061798.1	22 kDa	2.7928	4.1522		5.648	2.0164		2.2284	1.0231		0.95609	1.0127
	531	dihydropyrimidinase-like [Biomphalaria glabrata]	XP_013090952.1	62 kDa	1.8619	4.1522		0.94133	3.0247		4.4568	6.1387		2.8683	1.0127
	532	ras-related protein Rab-10-like [Biomphalaria glabrata]	XP_013077593.1	11 kDa	2.7928	1.0381		2.824	3.0247		2.2284	2.0462		3.8243	2.0254
	533	probable glutathione S-transferase 7 [Biomphalaria glabrata]	XP_013075526.1	23 kDa	5.5856	3.1142		0	2.0164		3.3426	3.0693		1.9122	1.0127
	534	eukaryotic translation initiation factor 2 subunit 3, Y-linked-like [Biomphalaria glabrata]	XP_013088878.1	52 kDa	1.8619	0		1.8827	2.0164		3.3426	0		3.8243	0
	535	ubiquitin-conjugating enzyme E2 N-like [Biomphalaria glabrata]	XP_013072633.1	11 kDa	4.6546	0		3.7653	2.0164		3.3426	3.0693		3.8243	2.0254
	536	uncharacterized oxidoreductase YajO-like [Biomphalaria glabrata]	XP_013063490.1	34 kDa	3.7237	2.0761		4.7066	2.0164		5.571	3.0693		2.8683	0
	537	stomatin-like protein 2, mitochondrial [Biomphalaria glabrata]	XP_013095124.1	37 kDa	1.8619	3.1142		0	1.0082		3.3426	5.1156		2.8683	1.0127
	538	40S ribosomal protein S24-like [Biomphalaria glabrata]	XP_013064167.1	15 kDa	3.7237	2.0761		1.8827	2.0164		4.4568	3.0693		3.8243	0
	539	calpain-A-like isoform X2 [Biomphalaria glabrata]	XP_013069383.1 (+1)	97 kDa	2.7928	4.1522		0.94133	4.0329		3.3426	3.0693		1.9122	0
	540	thioredoxin reductase 1, cytoplasmic-like isoform X1 [Biomphalaria glabrata]	XP_013080583.1 (+1)	76 kDa	5.5856	2.0761		0.94133	7.0575		2.2284	1.0231		0.95609	0
	541	translational activator GCN1-like [Biomphalaria glabrata]	XP_013073006.1	296 kDa	0.93093	3.1142		1.8827	1.0082		4.4568	5.1156		0	0
	542	D-arabinono-1,4-lactone oxidase-like [Biomphalaria glabrata]	XP_013091634.1	33 kDa	0	0		1.8827	5.0411		0	3.0693		4.7804	4.0509
	543	LOW QUALITY PROTEIN: alanine--tRNA ligase, cytoplasmic-like [Biomphalaria glabrata]	XP_013083042.1	96 kDa	4.6546	3.1142		2.824	2.0164		1.1142	2.0462		2.8683	2.0254
	544	kinesin heavy chain-like isoform X1 [Biomphalaria glabrata]	XP_013089022.1	111 kDa	2.7928	2.0761		1.8827	1.0082		2.2284	2.0462		3.8243	2.0254
	545	focal adhesion kinase 1-like isoform X1 [Biomphalaria glabrata]	XP_013077737.1 (+5)	127 kDa	3.7237	2.0761		1.8827	2.0164		4.4568	1.0231		2.8683	1.0127
	546	heterogeneous nuclear ribonucleoprotein H-like isoform X1 [Biomphalaria glabrata]	XP_013082392.1 (+1)	52 kDa	3.7237	4.1522		1.8827	6.0493		5.571	3.0693		2.8683	4.0509
	547	barrier-to-autointegration factor-like [Biomphalaria glabrata]	XP_013087887.1	10 kDa	1.8619	2.0761		0.94133	4.0329		3.3426	5.1156		2.8683	4.0509
	548	protein NipSnap homolog 1-like [Biomphalaria glabrata]	XP_013086643.1	26 kDa	2.7928	2.0761		1.8827	3.0247		4.4568	2.0462		3.8243	2.0254
	549	uncharacterized protein LOC106058350 isoform X1 [Biomphalaria glabrata]	XP_013071209.1 (+3)	95 kDa	5.5856	1.0381		3.7653	2.0164		1.1142	2.0462		2.8683	2.0254
	550	LOW QUALITY PROTEIN: transmembrane emp24 domain-containing protein 10-like, partial [Biomphalaria glabrata]	XP_013062551.1	32 kDa	2.7928	2.0761		0.94133	4.0329		3.3426	3.0693		1.9122	3.0382
	551	2-aminoethylphosphonate--pyruvate transaminase-like [Biomphalaria glabrata]	XP_013069189.1	48 kDa	0.93093	2.0761		0.94133	1.0082		4.4568	4.0925		4.7804	4.0509
	552	tubulin alpha-1A chain-like [Biomphalaria glabrata]	XP_013094834.1	50 kDa	10.24	9.3425		8.472	6.0493		6.6852	9.208		11.473	3.0382
	553	protein deglycase DJ-1zDJ-1-like [Biomphalaria glabrata]	XP_013065461.1	19 kDa	1.8619	2.0761		1.8827	6.0493		3.3426	1.0231		0.95609	1.0127
	554	LOW QUALITY PROTEIN: dedicator of cytokinesis protein 1-like [Biomphalaria glabrata]	XP_013071444.1	219 kDa	1.8619	2.0761		0.94133	1.0082		1.1142	2.0462		2.8683	0
	555	coatomer subunit beta'-like [Biomphalaria glabrata]	XP_013085659.1	65 kDa	3.7237	2.0761		0	1.0082		0	4.0925		1.9122	1.0127
	556	electron transfer flavoprotein subunit alpha, mitochondrial-like [Biomphalaria glabrata]	XP_013080374.1	35 kDa	3.7237	3.1142		0	2.0164		2.2284	3.0693		3.8243	5.0636
	557	fatty acid synthase-like [Biomphalaria glabrata]	XP_013076947.1	282 kDa	1.8619	1.0381		0.94133	0		5.571	2.0462		3.8243	1.0127
	558	putative chaperonin containing t-complex protein 1, gamma subunit, tcpg [Schistosoma mansoni]	XP_018652252.1	60 kDa	0.93093	0		2.824	2.0164		2.2284	1.0231		8.6048	1.0127
	559	3-hydroxyisobutyrate dehydrogenase, mitochondrial-like [Biomphalaria glabrata]	XP_013066491.1	34 kDa	3.7237	2.0761		2.824	2.0164		3.3426	5.1156		1.9122	1.0127
	560	40S ribosomal protein S14-like [Biomphalaria glabrata]	XP_013068485.1	12 kDa	2.7928	3.1142		2.824	3.0247		1.1142	5.1156		2.8683	2.0254
	561	emerin homolog 1-like isoform X2 [Biomphalaria glabrata]	XP_013060707.1	16 kDa	0.93093	2.0761		3.7653	4.0329		1.1142	1.0231		2.8683	1.0127
	562	40S ribosomal protein S26-like isoform X1 [Biomphalaria glabrata]	XP_013073598.1	14 kDa	2.7928	3.1142		1.8827	4.0329		2.2284	2.0462		3.8243	2.0254
	563	40S ribosomal protein S23 [Biomphalaria glabrata]	XP_013094059.1	16 kDa	2.7928	3.1142		1.8827	2.0164		3.3426	1.0231		0.95609	1.0127
	564	trifunctional enzyme subunit alpha, mitochondrial-like [Biomphalaria glabrata]	XP_013070418.1	83 kDa	1.8619	1.0381		0.94133	1.0082		5.571	3.0693		1.9122	2.0254
	565	KH domain-containing, RNA-binding, signal transduction-associated protein 2-like [Biomphalaria glabrata]	XP_013076155.1	38 kDa	0.93093	3.1142		4.7066	2.0164		1.1142	2.0462		3.8243	2.0254
	566	xanthine dehydrogenase-like, partial [Biomphalaria glabrata]	XP_013065773.1	129 kDa	0	2.0761		0.94133	1.0082		5.571	4.0925		1.9122	2.0254
	567	acidic leucine-rich nuclear phosphoprotein 32 family member B-like [Biomphalaria glabrata]	XP_013084356.1	31 kDa	0	1.0381		3.7653	5.0411		1.1142	1.0231		1.9122	1.0127
	568	delta-aminolevulinic acid dehydratase-like [Biomphalaria glabrata]	XP_013070705.1	36 kDa	0	1.0381		0	2.0164		4.4568	3.0693		0.95609	1.0127
	569	prolyl 4-hydroxylase subunit alpha-1-like isoform X2 [Biomphalaria glabrata]	XP_013062841.1	61 kDa	0.93093	0		0.94133	0		3.3426	5.1156		4.7804	1.0127
	570	protein transport protein Sec31A-like isoform X1 [Biomphalaria glabrata]	XP_013067769.1 (+1)	132 kDa	0	3.1142		0	4.0329		5.571	5.1156		2.8683	1.0127
	571	succinyl-CoA:3-ketoacid coenzyme A transferase 1, mitochondrial-like [Biomphalaria glabrata]	XP_013076662.1	56 kDa	1.8619	3.1142		0	2.0164		2.2284	6.1387		0	1.0127
	572	erlin-1-like [Biomphalaria glabrata]	XP_013062640.1	37 kDa	2.7928	3.1142		2.824	0		5.571	1.0231		1.9122	0
	573	cysteine and glycine-rich protein 2-like isoform X1 [Biomphalaria glabrata]	XP_013066121.1	21 kDa	3.7237	6.2283		2.824	5.0411		0	3.0693		0	0
	574	actin, adductor muscle [Biomphalaria glabrata]	XP_013070997.1	42 kDa	0	0		125.2	164.34		0	0		130.98	140.77
	575	putative myosin-10 (Myosin heavy chain, nonmuscle IIb) (Nonmuscle myosin heavy chain IIb) (NMMHC II-b) (NMMHC-IIB) (Cellular myosin heavy chain, type B) (Nonmuscle myosin heavy chain-B) (NMMHC-B) [Schistosoma mansoni]	XP_018655014.1 (+1)	231 kDa	2.7928	2.0761		1.8827	4.0329		4.4568	0		3.8243	5.0636
	576	cytoplasmic dynein 1 light intermediate chain 2-like isoform X1 [Biomphalaria glabrata]	XP_013075409.1 (+1)	55 kDa	1.8619	3.1142		1.8827	3.0247		3.3426	2.0462		2.8683	2.0254
	577	cytochrome c oxidase subunit 5B, mitochondrial-like [Biomphalaria glabrata]	XP_013073088.1	16 kDa	2.7928	2.0761		2.824	2.0164		3.3426	3.0693		1.9122	3.0382
	578	eukaryotic translation initiation factor 3 subunit B-like [Biomphalaria glabrata]	XP_013078842.1	81 kDa	1.8619	3.1142		1.8827	4.0329		2.2284	2.0462		1.9122	1.0127
	579	cystathionine gamma-lyase-like [Biomphalaria glabrata]	XP_013081771.1	48 kDa	0.93093	3.1142		4.7066	2.0164		1.1142	3.0693		1.9122	1.0127
	580	phosphoglucomutase-like [Biomphalaria glabrata]	XP_013078334.1	62 kDa	2.7928	1.0381		4.7066	1.0082		1.1142	3.0693		2.8683	1.0127
	581	calcium/calmodulin-dependent protein kinase type II delta chain-like, partial [Biomphalaria glabrata]	XP_013094175.1	59 kDa	1.8619	2.0761		2.824	3.0247		1.1142	4.0925		1.9122	1.0127
	582	LOW QUALITY PROTEIN: eukaryotic translation initiation factor 2 subunit 1-like [Biomphalaria glabrata]	XP_013078617.1	40 kDa	4.6546	1.0381		3.7653	2.0164		2.2284	3.0693		3.8243	1.0127
	583	probable nuclear transport factor 2 [Biomphalaria glabrata]	XP_013075355.1	15 kDa	1.8619	3.1142		0.94133	4.0329		2.2284	3.0693		0.95609	1.0127
	584	ubiquitin-conjugating enzyme E2-22 kDa-like [Biomphalaria glabrata]	XP_013069100.1	22 kDa	1.8619	0		0	3.0247		2.2284	0		0.95609	0
	585	alkaline phosphatase, tissue-nonspecific isozyme-like [Biomphalaria glabrata]	XP_013068121.1	60 kDa	5.5856	2.0761		3.7653	1.0082		1.1142	2.0462		1.9122	0
	586	shootin-1-like, partial [Biomphalaria glabrata]	XP_013061660.1	53 kDa	3.7237	2.0761		1.8827	1.0082		2.2284	0		2.8683	1.0127
	587	60S ribosomal protein L15-like [Biomphalaria glabrata]	XP_013064049.1	24 kDa	3.7237	0		1.8827	0		0	2.0462		1.9122	1.0127
	588	LOW QUALITY PROTEIN: cathepsin L1-like [Biomphalaria glabrata]	XP_013093563.1	38 kDa	3.7237	1.0381		1.8827	3.0247		3.3426	5.1156		0	4.0509
	589	60S ribosomal protein L35a-like [Biomphalaria glabrata]	XP_013067574.1	14 kDa	3.7237	0		1.8827	1.0082		4.4568	1.0231		0.95609	2.0254
	590	receptor expression-enhancing protein 5-like isoform X2 [Biomphalaria glabrata]	XP_013065560.1	23 kDa	2.7928	2.0761		3.7653	0		1.1142	2.0462		2.8683	2.0254
	591	ATP synthase subunit d, mitochondrial-like [Biomphalaria glabrata]	XP_013061833.1	19 kDa	0.93093	0		2.824	0		6.6852	4.0925		3.8243	3.0382
	592	inosine-5'-monophosphate dehydrogenase 1b-like isoform X1 [Biomphalaria glabrata]	XP_013065313.1 (+3)	61 kDa	0	2.0761		0.94133	1.0082		7.7994	2.0462		2.8683	0
	593	AP-1 complex subunit beta-1-like [Biomphalaria glabrata]	XP_013089878.1	96 kDa	2.7928	0		0.94133	0		7.7994	2.0462		1.9122	0
	594	globin-like [Biomphalaria glabrata]	XP_013062583.1	13 kDa	6.5165	6.2283		8.472	0		0	2.0462		2.8683	0
	595	putative p30 dbc protein [Schistosoma mansoni]	XP_018654499.1 (+2)	100 kDa	0	0		0.94133	4.0329		0	0		3.8243	3.0382
	596	glycerol-3-phosphate dehydrogenase, putative [Schistosoma mansoni]	XP_018644200.1	39 kDa	0	0		5.648	3.0247		0	0		5.7365	4.0509
	597	putative l-lactate dehydrogenase [Schistosoma mansoni]	XP_018655219.1	36 kDa	0	0		1.8827	6.0493		0	0		6.6926	4.0509
	599	THO complex subunit 4-like [Biomphalaria glabrata]	XP_013063153.1	26 kDa	0.93093	3.1142		1.8827	2.0164		1.1142	3.0693		0.95609	2.0254
	600	chromobox protein homolog 1-like [Biomphalaria glabrata]	XP_013064838.1	21 kDa	0.93093	2.0761		3.7653	4.0329		3.3426	2.0462		1.9122	1.0127
	601	proteasome subunit beta type-3-like [Biomphalaria glabrata]	XP_013089775.1	23 kDa	2.7928	2.0761		0.94133	2.0164		2.2284	3.0693		2.8683	2.0254
	602	cAMP-dependent protein kinase catalytic subunit alpha isoform X1 [Biomphalaria glabrata]	XP_013072290.1 (+1)	64 kDa	2.7928	1.0381		3.7653	2.0164		2.2284	1.0231		1.9122	1.0127
	603	sorting nexin-6-like [Biomphalaria glabrata]	XP_013086720.1	29 kDa	1.8619	2.0761		0.94133	3.0247		1.1142	2.0462		0.95609	1.0127
	604	protein CutA homolog isoform X1 [Biomphalaria glabrata]	XP_013089848.1 (+3)	20 kDa	1.8619	2.0761		1.8827	3.0247		1.1142	3.0693		0	4.0509
	605	succinyl-CoA:3-ketoacid coenzyme A transferase 1, mitochondrial-like [Biomphalaria glabrata]	XP_013076671.1	58 kDa	2.7928	1.0381		3.7653	1.0082		0	1.0231		2.8683	1.0127
	606	small nuclear ribonucleoprotein Sm D2 [Biomphalaria glabrata]	XP_013070448.1	13 kDa	3.7237	3.1142		3.7653	2.0164		3.3426	2.0462		1.9122	1.0127
	607	ubiquitin carboxyl-terminal hydrolase-like [Biomphalaria glabrata]	XP_013069894.1	25 kDa	3.7237	2.0761		3.7653	2.0164		1.1142	4.0925		2.8683	0
	608	40S ribosomal protein S12-like [Biomphalaria glabrata]	XP_013078837.1	15 kDa	0	1.0381		3.7653	2.0164		1.1142	5.1156		0.95609	1.0127
	610	LOW QUALITY PROTEIN: formin-like protein CG32138 [Biomphalaria glabrata]	XP_013087690.1	118 kDa	2.7928	1.0381		3.7653	3.0247		0	2.0462		0.95609	0
	611	peflin-like [Biomphalaria glabrata]	XP_013088705.1	25 kDa	4.6546	3.1142		0	0		4.4568	2.0462		3.8243	0
	612	uncharacterized protein LOC106075249 [Biomphalaria glabrata]	XP_013091646.1	18 kDa	0	0		1.8827	5.0411		0	0		4.7804	5.0636
	613	putative groes chaperonin [Schistosoma mansoni]	XP_018653498.1	11 kDa	0	0		4.7066	2.0164		0	0		5.7365	2.0254
	614	putative heat shock protein 70 (hsp70) [Schistosoma mansoni]	XP_018651000.1	71 kDa	0	0		4.7066	0		0	0		6.6926	1.0127
	615	small glutamine-rich tetratricopeptide repeat-containing protein alpha-like isoform X1 [Biomphalaria glabrata]	XP_013079139.1 (+1)	37 kDa	0.93093	4.1522		1.8827	3.0247		1.1142	3.0693		1.9122	3.0382
	616	peptidyl-prolyl cis-trans isomerase 6-like [Biomphalaria glabrata]	XP_013074513.1	22 kDa	4.6546	3.1142		0.94133	1.0082		4.4568	2.0462		0.95609	1.0127
	617	3-ketoacyl-CoA thiolase, mitochondrial-like [Biomphalaria glabrata]	XP_013094100.1	38 kDa	0.93093	2.0761		1.8827	1.0082		4.4568	2.0462		3.8243	1.0127
	618	ubiquitin-fold modifier 1 [Biomphalaria glabrata]	XP_013063047.1	9 kDa	0.93093	2.0761		1.8827	2.0164		3.3426	3.0693		1.9122	2.0254
	619	transcription factor BTF3 homolog 4-like [Biomphalaria glabrata]	XP_013092401.1	14 kDa	2.7928	1.0381		0.94133	1.0082		2.2284	1.0231		1.9122	1.0127
	620	uncharacterized protein LOC106063270 [Biomphalaria glabrata]	XP_013077039.1	39 kDa	0.93093	2.0761		3.7653	2.0164		2.2284	2.0462		0.95609	0
	621	ankyrin repeat domain-containing protein 50-like [Biomphalaria glabrata]	XP_013067194.1	42 kDa	3.7237	2.0761		0	4.0329		2.2284	3.0693		1.9122	3.0382
	622	LOW QUALITY PROTEIN: ras-related protein Ral-A-like [Biomphalaria glabrata]	XP_013088478.1	23 kDa	1.8619	3.1142		1.8827	2.0164		0	2.0462		2.8683	1.0127
	623	proliferating cell nuclear antigen-like [Biomphalaria glabrata]	XP_013070515.1	25 kDa	0	2.0761		0.94133	1.0082		5.571	5.1156		4.7804	2.0254
	624	S-crystallin SL20-1-like [Biomphalaria glabrata]	XP_013071556.1	23 kDa	4.6546	2.0761		0	4.0329		2.2284	4.0925		0.95609	3.0382
	625	ATP-citrate synthase-like isoform X1 [Biomphalaria glabrata]	XP_013071113.1 (+3)	121 kDa	2.7928	3.1142		0.94133	1.0082		1.1142	5.1156		3.8243	0
	626	calcium-binding mitochondrial carrier protein SCaMC-2-like [Biomphalaria glabrata]	XP_013063871.1	53 kDa	0.93093	1.0381		1.8827	0		3.3426	4.0925		4.7804	1.0127
	627	alpha-galactosidase A-like isoform X1 [Biomphalaria glabrata]	XP_013069940.1	46 kDa	0.93093	1.0381		0.94133	3.0247		4.4568	1.0231		0	1.0127
	628	beta-hexosaminidase subunit beta-like isoform X1 [Biomphalaria glabrata]	XP_013095019.1 (+1)	62 kDa	2.7928	0		3.7653	2.0164		5.571	1.0231		2.8683	0
	629	maestro heat-like repeat-containing protein family member 1 [Biomphalaria glabrata]	XP_013083794.1	171 kDa	0.93093	0		0	2.0164		3.3426	4.0925		1.9122	1.0127
	630	dihydrolipoyl dehydrogenase, mitochondrial-like [Biomphalaria glabrata]	XP_013093525.1	55 kDa	0.93093	3.1142		1.8827	0		3.3426	4.0925		4.7804	0
	631	methylglutaconyl-CoA hydratase, mitochondrial-like [Biomphalaria glabrata]	XP_013065336.1	34 kDa	0	4.1522		0	0		5.571	4.0925		4.7804	3.0382
	632	hypothetical protein Smp_005860.1 [Schistosoma mansoni]	XP_018648752.1	45 kDa	0	0		2.824	3.0247		0	0		3.8243	4.0509
	633	heat shock protein 70 (hsp70)-4, putative [Schistosoma mansoni]	XP_018644291.1	94 kDa	0	0		0.94133	4.0329		0	0		7.6487	1.0127
	634	programmed cell death 6-interacting protein-like, partial [Biomphalaria glabrata]	XP_013082503.1	49 kDa	1.8619	2.0761		3.7653	3.0247		2.2284	2.0462		1.9122	2.0254
	635	serine/threonine-protein phosphatase alpha-2 isoform, partial [Biomphalaria glabrata]	XP_013083296.1	38 kDa	1.8619	2.0761		3.7653	3.0247		1.1142	2.0462		3.8243	2.0254
	636	peptidyl-prolyl cis-trans isomerase FKBP4-like isoform X1 [Biomphalaria glabrata]	XP_013065624.1 (+1)	53 kDa	1.8619	2.0761		2.824	1.0082		2.2284	2.0462		1.9122	1.0127
	637	myosin-1-like [Biomphalaria glabrata]	XP_013076406.1	48 kDa	1.8619	1.0381		1.8827	1.0082		4.4568	2.0462		0.95609	1.0127
	638	allene oxide synthase-lipoxygenase protein-like [Biomphalaria glabrata]	XP_013091569.1	23 kDa	3.7237	3.1142		0.94133	4.0329		2.2284	2.0462		0.95609	2.0254
	639	cysteine-rich protein 1-like [Biomphalaria glabrata]	XP_013071845.1	9 kDa	1.8619	2.0761		0.94133	2.0164		1.1142	2.0462		1.9122	1.0127
	640	cysteine--tRNA ligase, cytoplasmic-like isoform X2 [Biomphalaria glabrata]	XP_013088867.1	83 kDa	1.8619	0		0.94133	2.0164		1.1142	1.0231		0.95609	1.0127
	641	osteoclast-stimulating factor 1-like [Biomphalaria glabrata]	XP_013087111.1	9 kDa	1.8619	2.0761		3.7653	2.0164		2.2284	2.0462		2.8683	1.0127
	642	peptidyl-prolyl cis-trans isomerase B-like [Biomphalaria glabrata]	XP_013085904.1	23 kDa	1.8619	3.1142		2.824	4.0329		1.1142	5.1156		2.8683	4.0509
	643	universal stress protein in QAH/OAS sulfhydrylase 3'region-like [Biomphalaria glabrata]	XP_013068777.1	17 kDa	1.8619	2.0761		0.94133	3.0247		2.2284	3.0693		2.8683	2.0254
	644	cytidine deaminase-like [Biomphalaria glabrata]	XP_013066496.1	12 kDa	1.8619	1.0381		3.7653	2.0164		1.1142	3.0693		2.8683	1.0127
	645	purine nucleoside phosphorylase-like [Biomphalaria glabrata]	XP_013070707.1	20 kDa	1.8619	2.0761		1.8827	1.0082		2.2284	1.0231		1.9122	1.0127
	646	40S ribosomal protein S21 [Biomphalaria glabrata]	XP_013073858.1	9 kDa	2.7928	1.0381		0.94133	6.0493		1.1142	5.1156		0.95609	1.0127
	647	enoyl-CoA hydratase, mitochondrial-like isoform X1 [Biomphalaria glabrata]	XP_013094998.1	32 kDa	0	1.0381		3.7653	1.0082		3.3426	4.0925		1.9122	2.0254
	648	microtubule-associated protein futsch-like [Biomphalaria glabrata]	XP_013077492.1	607 kDa	0.93093	1.0381		1.8827	1.0082		0	1.0231		1.9122	1.0127
	649	dipeptidyl peptidase 3-like [Biomphalaria glabrata]	XP_013061872.1	71 kDa	1.8619	1.0381		2.824	0		2.2284	3.0693		1.9122	3.0382
	650	probable splicing factor, arginine/serine-rich 6 [Biomphalaria glabrata]	XP_013087372.1	32 kDa	1.8619	3.1142		3.7653	1.0082		0	1.0231		3.8243	0
	651	V-type proton ATPase subunit D-like [Biomphalaria glabrata]	XP_013097017.1	28 kDa	1.8619	0		0	2.0164		3.3426	2.0462		3.8243	2.0254
	652	ADP-ribosylation factor GTPase-activating protein 2-like [Biomphalaria glabrata]	XP_013094636.1	65 kDa	0.93093	2.0761		0	2.0164		5.571	3.0693		0	3.0382
	653	protein flightless-1 homolog [Biomphalaria glabrata]	XP_013086652.1	143 kDa	0.93093	1.0381		0	3.0247		3.3426	0		0	2.0254
	654	sushi, von Willebrand factor type A, EGF and pentraxin domain-containing protein 1-like, partial [Biomphalaria glabrata]	XP_013073410.1	500 kDa	2.7928	2.0761		0.94133	0		1.1142	2.0462		2.8683	0
	655	LOW QUALITY PROTEIN: E3 ubiquitin-protein ligase UBR4-like [Biomphalaria glabrata]	XP_013063670.1	585 kDa	0	1.0381		0	0		1.1142	2.0462		0.95609	0
	656	protein disulfide-isomerase A4-like [Biomphalaria glabrata]	XP_013089019.1	73 kDa	0.93093	3.1142		0	1.0082		2.2284	0		0.95609	0
	657	26S proteasome non-ATPase regulatory subunit 2-like [Biomphalaria glabrata]	XP_013073556.1	92 kDa	1.8619	1.0381		3.7653	0		0	1.0231		3.8243	0
	658	actin, cytoplasmic-like [Biomphalaria glabrata]	XP_013083930.1	42 kDa	58.649	56.055		56.48	0		66.852	58.317		50.673	0
	659	putative chaperonin containing t-complex protein 1, beta subunit, tcpb [Schistosoma mansoni]	XP_018655147.1	57 kDa	0	0		4.7066	4.0329		0	0		8.6048	3.0382
	660	protein disulfide-isomerase,putative [Schistosoma mansoni]	XP_018646261.1	54 kDa	0	0		2.824	1.0082		0	0		7.6487	2.0254
	661	glutathione S-transferase 26 kDa [Schistosoma mansoni]	XP_018652834.1	23 kDa	0	0		3.7653	4.0329		0	0		5.7365	4.0509
	662	cytosolic 10-formyltetrahydrofolate dehydrogenase-like isoform X1 [Biomphalaria glabrata]	XP_013085376.1	100 kDa	3.7237	0		3.7653	0		0	0		0	0
	663	ATP-dependent RNA helicase cgh-1-like [Biomphalaria glabrata]	XP_013066850.1	53 kDa	2.7928	2.0761		0.94133	2.0164		2.2284	2.0462		0.95609	2.0254
	664	alpha-N-acetylgalactosaminidase-like [Biomphalaria glabrata]	XP_013069992.1	45 kDa	0.93093	2.0761		1.8827	1.0082		3.3426	1.0231		0.95609	3.0382
	665	protein transport protein Sec23A-like [Biomphalaria glabrata]	XP_013076311.1	85 kDa	1.8619	2.0761		0.94133	2.0164		1.1142	2.0462		1.9122	1.0127
	666	programmed cell death protein 4-like [Biomphalaria glabrata]	XP_013061119.1	49 kDa	0.93093	1.0381		3.7653	1.0082		0	3.0693		0.95609	1.0127
	667	RNA-binding protein cabeza-like isoform X1 [Biomphalaria glabrata]	XP_013086273.1 (+3)	57 kDa	3.7237	2.0761		1.8827	3.0247		0	2.0462		1.9122	1.0127
	668	transcription elongation factor S-II-like [Biomphalaria glabrata]	XP_013078356.1	33 kDa	0.93093	0		1.8827	1.0082		1.1142	3.0693		0.95609	1.0127
	669	eukaryotic peptide chain release factor GTP-binding subunit ERF3A-like [Biomphalaria glabrata]	XP_013069675.1	63 kDa	2.7928	2.0761		0.94133	1.0082		2.2284	2.0462		2.8683	0
	670	ras-like GTP-binding protein RHO [Biomphalaria glabrata]	XP_013094045.1	22 kDa	4.6546	3.1142		2.824	4.0329		0	4.0925		3.8243	4.0509
	671	tyrosine-protein kinase SRK2-like [Biomphalaria glabrata]	XP_013078375.1	62 kDa	0.93093	2.0761		4.7066	1.0082		1.1142	1.0231		2.8683	0
	672	cell division control protein 48 aaa family protein (transitional endoplasmic reticulum atpase),putative [Schistosoma mansoni]	XP_018647063.1	89 kDa	0	6.2283		5.648	5.0411		7.7994	6.1387		9.5609	6.0763
	673	serine/threonine-protein phosphatase 2A catalytic subunit beta isoform [Biomphalaria glabrata]	XP_013071681.1	28 kDa	0.93093	2.0761		0.94133	1.0082		1.1142	5.1156		0	0
	674	RNA-binding protein Nova-2-like isoform X1 [Biomphalaria glabrata]	XP_013069800.1	62 kDa	0.93093	2.0761		0.94133	0		3.3426	1.0231		0.95609	1.0127
	675	cytochrome c oxidase subunit 4 isoform 1, mitochondrial-like [Biomphalaria glabrata]	XP_013073195.1	22 kDa	0.93093	1.0381		1.8827	0		1.1142	0		3.8243	1.0127
	676	serine/arginine-rich splicing factor 7-like [Biomphalaria glabrata]	XP_013089331.1	21 kDa	0.93093	2.0761		0	3.0247		1.1142	3.0693		0	1.0127
	677	phosphonoacetaldehyde hydrolase-like [Biomphalaria glabrata]	XP_013069854.1	20 kDa	0.93093	0		3.7653	5.0411		2.2284	1.0231		2.8683	0
	678	histone H1-delta-like [Biomphalaria glabrata]	XP_013063201.1	22 kDa	0.93093	2.0761		2.824	3.0247		0	3.0693		0	1.0127
	679	fatty acid-binding protein 12-like [Biomphalaria glabrata]	XP_013083883.1	15 kDa	3.7237	2.0761		2.824	4.0329		0	4.0925		0	2.0254
	680	60S ribosomal protein L37a-like [Biomphalaria glabrata]	XP_013096652.1	10 kDa	0.93093	2.0761		0	2.0164		2.2284	3.0693		0	0
	681	bactericidal permeability-increasing protein-like [Biomphalaria glabrata]	XP_013088376.1	53 kDa	0	0		0.94133	2.0164		1.1142	0		2.8683	2.0254
	682	LOW QUALITY PROTEIN: carbamoyl-phosphate synthase [ammonia], mitochondrial-like [Biomphalaria glabrata]	XP_013094731.1	168 kDa	0	1.0381		0.94133	0		4.4568	2.0462		2.8683	0
	683	glutathione S-transferase 4-like [Biomphalaria glabrata]	XP_013060671.1 (+1)	23 kDa	3.7237	4.1522		4.7066	2.0164		0	1.0231		0	0
	684	putative pyruvate kinase [Schistosoma mansoni]	XP_018649351.1 (+1)	54 kDa	0	0		2.824	4.0329		0	0		6.6926	5.0636
	685	transcription elongation factor B polypeptide 1 [Biomphalaria glabrata]	XP_013075975.1	14 kDa	2.7928	1.0381		0.94133	1.0082		1.1142	1.0231		0.95609	1.0127
	686	procyclic form-specific polypeptide B1-alpha-like [Biomphalaria glabrata]	XP_013074466.1	15 kDa	2.7928	2.0761		0.94133	2.0164		1.1142	3.0693		1.9122	5.0636
	687	uncharacterized protein LOC106059894 [Biomphalaria glabrata]	XP_013073042.1	23 kDa	3.7237	2.0761		1.8827	2.0164		3.3426	2.0462		0.95609	1.0127
	688	uncharacterized protein LOC106074822 [Biomphalaria glabrata]	XP_013091132.1	64 kDa	1.8619	3.1142		1.8827	0		1.1142	1.0231		0.95609	0
	689	lysosomal alpha-mannosidase-like, partial [Biomphalaria glabrata]	XP_013067749.1	62 kDa	1.8619	1.0381		1.8827	2.0164		2.2284	3.0693		0.95609	0
	690	L-xylulose reductase-like [Biomphalaria glabrata]	XP_013073211.1	22 kDa	2.7928	4.1522		0.94133	2.0164		1.1142	2.0462		0	1.0127
	691	isochorismatase domain-containing protein 1-like [Biomphalaria glabrata]	XP_013064721.1	22 kDa	1.8619	3.1142		1.8827	0		5.571	2.0462		1.9122	0
	692	vacuolar protein sorting-associated protein 35-like [Biomphalaria glabrata]	XP_013080513.1	91 kDa	0.93093	2.0761		0.94133	2.0164		4.4568	2.0462		0.95609	0
	693	protein transport protein Sec61 subunit beta-like [Biomphalaria glabrata]	XP_013091789.1	10 kDa	0.93093	1.0381		0.94133	1.0082		3.3426	2.0462		0	2.0254
	694	protein AIG1-like [Biomphalaria glabrata]	XP_013080229.1	51 kDa	0	2.0761		1.8827	0		1.1142	3.0693		2.8683	1.0127
	695	arf-GAP with coiled-coil, ANK repeat and PH domain-containing protein 2-like isoform X1 [Biomphalaria glabrata]	XP_013095815.1 (+2)	95 kDa	1.8619	2.0761		0.94133	2.0164		0	2.0462		0	1.0127
	696	myosin heavy chain, non-muscle-like isoform X4 [Biomphalaria glabrata]	XP_013083841.1	228 kDa	239.25	240.83		189.21	234.92		182.73	232.25		206.51	209.63
	697	aldose reductase-like [Biomphalaria glabrata]	XP_013061268.1	30 kDa	0.93093	2.0761		2.824	1.0082		3.3426	2.0462		0	0
	698	blastula protease 10-like, partial [Biomphalaria glabrata]	XP_013079349.1	24 kDa	0.93093	1.0381		0	0		3.3426	3.0693		3.8243	1.0127
	699	isocitrate dehydrogenase [NADP] cytoplasmic-like isoform X1 [Biomphalaria glabrata]	XP_013073837.1 (+1)	46 kDa	1.8619	1.0381		0	0		3.3426	3.0693		1.9122	1.0127
	700	serine/arginine-rich splicing factor 2-like [Biomphalaria glabrata]	XP_013063669.1	20 kDa	1.8619	1.0381		1.8827	3.0247		0	4.0925		2.8683	0
	701	40S ribosomal protein S20-like, partial [Biomphalaria glabrata]	XP_013091736.1	14 kDa	0	1.0381		1.8827	0		5.571	2.0462		1.9122	0
	703	rho GTPase-activating protein 8-like [Biomphalaria glabrata]	XP_013077459.1	23 kDa	0.93093	1.0381		1.8827	2.0164		2.2284	1.0231		2.8683	1.0127
	704	serine/arginine-rich splicing factor 10-like isoform X1 [Biomphalaria glabrata]	XP_013082193.1 (+1)	25 kDa	2.7928	2.0761		1.8827	3.0247		1.1142	1.0231		2.8683	1.0127
	705	peroxiredoxin-2-like [Biomphalaria glabrata]	XP_013095705.1	28 kDa	3.7237	3.1142		1.8827	3.0247		4.4568	3.0693		3.8243	2.0254
	706	RNA binding motif protein, X-linked-like-1 [Biomphalaria glabrata]	XP_013067631.1	70 kDa	0.93093	1.0381		5.648	2.0164		1.1142	1.0231		0.95609	1.0127
	707	eukaryotic translation initiation factor 6-like [Biomphalaria glabrata]	XP_013081912.1	26 kDa	1.8619	2.0761		2.824	2.0164		1.1142	3.0693		0.95609	2.0254
	708	importin subunit alpha-4-like [Biomphalaria glabrata]	XP_013074489.1	57 kDa	1.8619	2.0761		0.94133	2.0164		1.1142	4.0925		0.95609	1.0127
	709	uridine phosphorylase 1-like [Biomphalaria glabrata]	XP_013082611.1	35 kDa	1.8619	1.0381		2.824	2.0164		0	2.0462		3.8243	1.0127
	710	fumarate hydratase class I, aerobic-like [Biomphalaria glabrata]	XP_013081380.1	61 kDa	0.93093	2.0761		0.94133	0		2.2284	4.0925		2.8683	1.0127
	711	PRA1 family protein 2-like [Biomphalaria glabrata]	XP_013071286.1	20 kDa	2.7928	3.1142		1.8827	1.0082		1.1142	3.0693		1.9122	0
	712	transmembrane emp24 domain-containing protein eca-like isoform X1 [Biomphalaria glabrata]	XP_013096604.1 (+1)	25 kDa	1.8619	2.0761		0.94133	1.0082		1.1142	4.0925		3.8243	0
	713	uncharacterized protein LOC106070676 [Biomphalaria glabrata]	XP_013086081.1	80 kDa	0.93093	3.1142		0.94133	0		2.2284	5.1156		0.95609	2.0254
	714	uncharacterized protein LOC106071326 [Biomphalaria glabrata]	XP_013086857.1	16 kDa	0.93093	3.1142		1.8827	2.0164		4.4568	1.0231		2.8683	0
	715	uncharacterized protein LOC106054034 [Biomphalaria glabrata]	XP_013065191.1	18 kDa	1.8619	0		0	1.0082		1.1142	3.0693		1.9122	1.0127
	716	COP9 signalosome complex subunit 4-like isoform X1 [Biomphalaria glabrata]	XP_013086090.1 (+1)	46 kDa	0.93093	2.0761		0.94133	1.0082		2.2284	4.0925		0	0
	717	lysosomal alpha-glucosidase-like isoform X1 [Biomphalaria glabrata]	XP_013093397.1 (+1)	107 kDa	1.8619	3.1142		0	3.0247		3.3426	4.0925		0	1.0127
	718	receptor-type tyrosine-protein phosphatase alpha-like, partial [Biomphalaria glabrata]	XP_013077041.1	42 kDa	2.7928	1.0381		4.7066	0		2.2284	3.0693		0.95609	0
	719	universal stress protein Slr1101-like [Biomphalaria glabrata]	XP_013089962.1	17 kDa	0	2.0761		0.94133	3.0247		2.2284	3.0693		0	4.0509
	720	40S ribosomal protein S11-like [Biomphalaria glabrata]	XP_013064048.1 (+1)	18 kDa	0	1.0381		0	1.0082		3.3426	0		0.95609	1.0127
	721	putative chaperonin containing t-complex protein 1, theta subunit, tcpq [Schistosoma mansoni]	XP_018655017.1	59 kDa	0	0		1.8827	2.0164		0	0		5.7365	2.0254
	722	collagen alpha-1(XVIII) chain-like [Biomphalaria glabrata]	XP_013081823.1	68 kDa	1.8619	0		0	0		4.4568	4.0925		1.9122	0
	723	cyclophilin [Schistosoma mansoni]	XP_018652799.1	18 kDa	0	0		1.8827	1.0082		0	0		3.8243	2.0254
	724	14-3-3 epsilon [Schistosoma mansoni]	XP_018647929.1 (+1)	29 kDa	1.8619	0		5.648	1.0082		0	0		6.6926	3.0382
	725	ATP synthase lipid-binding protein, mitochondrial-like [Biomphalaria glabrata]	XP_013066447.1	16 kDa	3.7237	1.0381		0	4.0329		1.1142	0		0	0
	726	putative heat shock protein hsp16 [Schistosoma mansoni]	XP_018649073.1	39 kDa	0	0		0	3.0247		0	0		3.8243	2.0254
	727	adhesion G protein-coupled receptor L2-like isoform X1 [Biomphalaria glabrata]	XP_013079022.1 (+2)	116 kDa	0.93093	1.0381		1.8827	1.0082		2.2284	1.0231		1.9122	1.0127
	728	60S ribosomal protein L21-like [Biomphalaria glabrata]	XP_013064614.1	17 kDa	1.8619	1.0381		0.94133	2.0164		2.2284	1.0231		0.95609	2.0254
	729	single-stranded DNA-binding protein, mitochondrial-like [Biomphalaria glabrata]	XP_013088851.1	19 kDa	0.93093	1.0381		0	1.0082		2.2284	1.0231		0.95609	2.0254
	730	GTP-binding protein SAR1b-like isoform X1 [Biomphalaria glabrata]	XP_013073224.1 (+1)	24 kDa	3.7237	1.0381		1.8827	1.0082		1.1142	1.0231		1.9122	1.0127
	731	ethanolamine-phosphate cytidylyltransferase-like isoform X1 [Biomphalaria glabrata]	XP_013070092.1 (+1)	40 kDa	0.93093	0		1.8827	2.0164		1.1142	1.0231		0.95609	1.0127
	732	inorganic pyrophosphatase-like [Biomphalaria glabrata]	XP_013068007.1	34 kDa	0	2.0761		1.8827	2.0164		1.1142	2.0462		1.9122	2.0254
	733	apoptosis regulator BAX-like isoform X1 [Biomphalaria glabrata]	XP_013085524.1 (+3)	23 kDa	2.7928	1.0381		1.8827	2.0164		4.4568	1.0231		0	2.0254
	734	protein LZIC-like [Biomphalaria glabrata]	XP_013070062.1	21 kDa	1.8619	2.0761		1.8827	3.0247		3.3426	2.0462		0	1.0127
	735	uncharacterized protein LOC106065817 [Biomphalaria glabrata]	XP_013080174.1	22 kDa	1.8619	3.1142		0.94133	3.0247		3.3426	2.0462		0	1.0127
	736	universal stress protein Slr1101-like [Biomphalaria glabrata]	XP_013094041.1	17 kDa	2.7928	1.0381		0.94133	0		2.2284	1.0231		1.9122	1.0127
	737	LOW QUALITY PROTEIN: protein kinase C delta type-like [Biomphalaria glabrata]	XP_013063370.1	80 kDa	1.8619	0		1.8827	1.0082		1.1142	1.0231		1.9122	0
	738	guanine nucleotide-binding protein G(o) subunit alpha [Biomphalaria glabrata]	XP_013088191.1	37 kDa	1.8619	1.0381		3.7653	1.0082		1.1142	2.0462		0.95609	0
	739	ATP synthase subunit g, mitochondrial-like, partial [Biomphalaria glabrata]	XP_013077091.1	12 kDa	1.8619	3.1142		0.94133	0		1.1142	3.0693		0.95609	1.0127
	740	26S proteasome non-ATPase regulatory subunit 8-like [Biomphalaria glabrata]	XP_013083569.1	31 kDa	1.8619	1.0381		0	1.0082		0	2.0462		1.9122	1.0127
	741	charged multivesicular body protein 5-like [Biomphalaria glabrata]	XP_013095832.1	25 kDa	1.8619	2.0761		0	2.0164		0	1.0231		1.9122	2.0254
	742	eukaryotic translation initiation factor 3 subunit K-like [Biomphalaria glabrata]	XP_013082582.1	23 kDa	1.8619	3.1142		0.94133	0		3.3426	4.0925		1.9122	0
	743	dynactin subunit 2-like [Biomphalaria glabrata]	XP_013095055.1	40 kDa	1.8619	1.0381		5.648	0		1.1142	1.0231		1.9122	0
	744	putative antigen Sm21.7 [Schistosoma mansoni]	XP_018649273.1	22 kDa	0	0		4.7066	1.0082		0	0		3.8243	2.0254
	745	mitochondrial carrier homolog 2-like [Biomphalaria glabrata]	XP_013070332.1	36 kDa	0	2.0761		0	1.0082		5.571	4.0925		0	0
	746	venom allergen-like (VAL) 9 protein [Schistosoma mansoni]	XP_018653233.1	21 kDa	0	0		1.8827	2.0164		0	0		4.7804	2.0254
	748	myosin heavy chain, striated muscle-like isoform X1 [Biomphalaria glabrata]	XP_013068207.1 (+4)	226 kDa	0	5.1903		0	1.0082		0	0		2.8683	1.0127
	749	putative tropomyosin [Schistosoma mansoni]	XP_018653709.1	33 kDa	0	0		7.5306	3.0247		0	0		7.6487	0
	750	proteasome subunit beta type-6-like, partial [Biomphalaria glabrata]	XP_013070471.1	17 kDa	1.8619	2.0761		0.94133	2.0164		2.2284	1.0231		0.95609	2.0254
	751	transitional endoplasmic reticulum ATPase-like, partial [Biomphalaria glabrata]	XP_013093154.1	23 kDa	1.8619	4.1522		1.8827	3.0247		2.2284	1.0231		3.8243	2.0254
	752	ras-related protein Rab-8A-like [Biomphalaria glabrata]	XP_013061916.1	24 kDa	2.7928	3.1142		2.824	2.0164		3.3426	3.0693		2.8683	3.0382
	753	ubiquitin-like-conjugating enzyme ATG3 [Biomphalaria glabrata]	XP_013068579.1	36 kDa	1.8619	2.0761		1.8827	2.0164		1.1142	2.0462		0.95609	1.0127
	754	serine/threonine-protein kinase N2-like [Biomphalaria glabrata]	XP_013087080.1	96 kDa	0.93093	2.0761		0.94133	1.0082		1.1142	1.0231		1.9122	1.0127
	755	universal stress protein YxiE-like isoform X1 [Biomphalaria glabrata]	XP_013065009.1 (+1)	12 kDa	3.7237	3.1142		0.94133	2.0164		1.1142	3.0693		0.95609	1.0127
	756	toll-interacting protein-like isoform X1 [Biomphalaria glabrata]	XP_013073936.1 (+1)	33 kDa	1.8619	1.0381		0.94133	1.0082		1.1142	3.0693		0.95609	3.0382
	757	60S ribosomal protein L19-like [Biomphalaria glabrata]	XP_013089108.1	10 kDa	0	3.1142		0.94133	1.0082		2.2284	2.0462		0.95609	1.0127
	758	programmed cell death 6-interacting protein-like, partial [Biomphalaria glabrata]	XP_013082272.1	10 kDa	0.93093	2.0761		0.94133	1.0082		0	2.0462		2.8683	2.0254
	759	NADH-ubiquinone oxidoreductase 75 kDa subunit, mitochondrial-like [Biomphalaria glabrata]	XP_013075242.1	81 kDa	0.93093	2.0761		1.8827	1.0082		3.3426	1.0231		1.9122	0
	760	polyubiquitin-like [Biomphalaria glabrata]	XP_013091361.1	17 kDa	12.102	9.3425		6.5893	10.082		0	7.1618		5.7365	5.0636
	761	ADP-ribosylation factor 4-like [Biomphalaria glabrata]	XP_013071325.1	20 kDa	3.7237	1.0381		0	3.0247		1.1142	1.0231		3.8243	2.0254
	762	rRNA 2'-O-methyltransferase fibrillarin-like isoform X1 [Biomphalaria glabrata]	XP_013080670.1 (+1)	33 kDa	0.93093	1.0381		0.94133	0		2.2284	1.0231		0	1.0127
	763	2-amino-3-ketobutyrate coenzyme A ligase, mitochondrial-like [Biomphalaria glabrata]	XP_013092915.1	46 kDa	1.8619	1.0381		0.94133	1.0082		5.571	3.0693		1.9122	0
	764	sarcoplasmic/endoplasmic reticulum calcium ATPase 1-like [Biomphalaria glabrata]	XP_013087479.1	109 kDa	0.93093	2.0761		2.824	1.0082		0	1.0231		0.95609	1.0127
	765	26S proteasome non-ATPase regulatory subunit 4-like [Biomphalaria glabrata]	XP_013071080.1	44 kDa	2.7928	3.1142		0.94133	2.0164		0	2.0462		0.95609	0
	766	tropomyosin-2 isoform X2 [Biomphalaria glabrata]	XP_013094393.1	47 kDa	40.961	39.446		41.419	28.23		0	34.786		42.068	28.356
	767	putative ATP synthase subunit f, mitochondrial [Biomphalaria glabrata]	XP_013075555.1	13 kDa	0.93093	0		0	1.0082		2.2284	2.0462		2.8683	4.0509
	768	60S ribosomal protein L34-like [Biomphalaria glabrata]	XP_013073467.1	10 kDa	0	2.0761		0.94133	1.0082		3.3426	2.0462		0	1.0127
	769	filamin-A-like isoform X4 [Biomphalaria glabrata]	XP_013063328.1	239 kDa	321.17	290.66		240.98	272.22		344.29	290.56		0	216.72
	770	glycogen debranching enzyme-like [Biomphalaria glabrata]	XP_013072118.1	158 kDa	1.8619	2.0761		3.7653	1.0082		0	1.0231		0.95609	0
	771	glutamine synthetase-like [Biomphalaria glabrata]	XP_013080464.1	37 kDa	1.8619	1.0381		0	3.0247		3.3426	2.0462		0	3.0382
	772	endoplasmin-like [Biomphalaria glabrata]	XP_013075913.1	13 kDa	1.8619	1.0381		2.824	1.0082		0	2.0462		0.95609	0
	773	unconventional myosin-X-like [Biomphalaria glabrata]	XP_013067047.1	263 kDa	0	1.0381		0	1.0082		0	2.0462		0.95609	1.0127
	774	galactocerebrosidase-like isoform X1 [Biomphalaria glabrata]	XP_013061433.1 (+1)	79 kDa	0.93093	2.0761		0.94133	3.0247		2.2284	4.0925		0	0
	775	UDP-glucose 4-epimerase-like [Biomphalaria glabrata]	XP_013078300.1	38 kDa	0.93093	1.0381		0.94133	0		3.3426	2.0462		0	0
	776	putative ferric-chelate reductase 1 [Biomphalaria glabrata]	XP_013077425.1	72 kDa	2.7928	2.0761		0	1.0082		2.2284	1.0231		0	0
	777	glucose dehydrogenase [FAD, quinone]-like isoform X1 [Biomphalaria glabrata]	XP_013085604.1	20 kDa	2.7928	6.2283		1.8827	2.0164		0	2.0462		0	0
	778	hydroxymethylglutaryl-CoA synthase 1-like [Biomphalaria glabrata]	XP_013077525.1	55 kDa	1.8619	0		0	0		0	1.0231		1.9122	1.0127
	779	hypothetical protein Smp_179630, partial [Schistosoma mansoni]	XP_018644466.1	20 kDa	0	0		3.7653	2.0164		0	0		4.7804	1.0127
	780	fibrinogen-like protein A [Biomphalaria glabrata]	XP_013064309.1	44 kDa	3.7237	3.1142		4.7066	1.0082		0	0		0	0
	781	putative chaperonin containing t-complex protein 1, eta subunit, tcph [Schistosoma mansoni]	XP_018651698.1	59 kDa	0	0		2.824	2.0164		0	0		5.7365	2.0254
	782	secretory carrier-associated membrane protein 1-like isoform X4 [Biomphalaria glabrata]	XP_013080207.1 (+1)	38 kDa	0.93093	2.0761		1.8827	1.0082		3.3426	1.0231		0.95609	2.0254
	783	propionyl-CoA carboxylase beta chain, mitochondrial-like [Biomphalaria glabrata]	XP_013067712.1	61 kDa	1.8619	1.0381		0.94133	2.0164		1.1142	2.0462		2.8683	2.0254
	784	26S proteasome non-ATPase regulatory subunit 1-like [Biomphalaria glabrata]	XP_013079329.1	111 kDa	0.93093	1.0381		1.8827	1.0082		1.1142	1.0231		1.9122	1.0127
	785	eukaryotic initiation factor 4A-III [Biomphalaria glabrata]	XP_013070932.1	36 kDa	2.7928	3.1142		0.94133	6.0493		6.6852	4.0925		2.8683	3.0382
	786	serine/arginine repetitive matrix protein 2-like [Biomphalaria glabrata]	XP_013075272.1	174 kDa	0.93093	1.0381		0.94133	1.0082		3.3426	1.0231		0.95609	0
	787	guanylate kinase-like isoform X1 [Biomphalaria glabrata]	XP_013083721.1	26 kDa	0.93093	2.0761		1.8827	2.0164		1.1142	2.0462		0	0
	788	dual specificity mitogen-activated protein kinase kinase 6-like isoform X1 [Biomphalaria glabrata]	XP_013084830.1 (+1)	41 kDa	0.93093	1.0381		1.8827	0		2.2284	1.0231		0.95609	0
	789	26S proteasome non-ATPase regulatory subunit 13-like [Biomphalaria glabrata]	XP_013075361.1	38 kDa	0	1.0381		0.94133	2.0164		1.1142	1.0231		5.7365	1.0127
	790	uncharacterized protein LOC106072448 [Biomphalaria glabrata]	XP_013088283.1	52 kDa	2.7928	1.0381		0.94133	5.0411		1.1142	1.0231		0.95609	0
	791	alpha-L-fucosidase-like, partial [Biomphalaria glabrata]	XP_013077759.1	53 kDa	0.93093	0		0	1.0082		3.3426	3.0693		1.9122	2.0254
	792	40S ribosomal protein S25-like [Biomphalaria glabrata]	XP_013061577.1 (+1)	14 kDa	0	1.0381		2.824	2.0164		2.2284	2.0462		0.95609	0
	793	glutathione S-transferase P 1-like [Biomphalaria glabrata]	XP_013095077.1	24 kDa	1.8619	1.0381		0	2.0164		0	2.0462		1.9122	0
	794	26S proteasome non-ATPase regulatory subunit 3-like [Biomphalaria glabrata]	XP_013071399.1	58 kDa	3.7237	0		0.94133	3.0247		1.1142	3.0693		0	0
	795	uncharacterized protein LOC106073331 [Biomphalaria glabrata]	XP_013089315.1	24 kDa	0.93093	0		0.94133	3.0247		2.2284	0		0	2.0254
	796	bifunctional glutamate/proline--tRNA ligase-like [Biomphalaria glabrata]	XP_013080627.1	161 kDa	0	1.0381		2.824	2.0164		2.2284	2.0462		0	0
	797	coronin-1A-like [Biomphalaria glabrata]	XP_013077238.1	75 kDa	1.8619	2.0761		0	0		2.2284	2.0462		1.9122	0
	798	mannose-6-phosphate isomerase-like [Biomphalaria glabrata]	XP_013079005.1	47 kDa	3.7237	0		2.824	0		0	1.0231		1.9122	0
	799	putative chaperonin containing t-complex protein 1, zeta subunit, tcpz [Schistosoma mansoni]	XP_018648532.1	60 kDa	0	0		0.94133	2.0164		0	0		1.9122	4.0509
	800	uncharacterized protein LOC106052777 isoform X1 [Biomphalaria glabrata]	XP_013063676.1	77 kDa	0	0		0	5.0411		1.1142	1.0231		0.95609	0
	801	transketolase [Schistosoma mansoni]	XP_018649135.1 (+1)	67 kDa	0	0		2.824	2.0164		0	0		2.8683	4.0509
	802	xanthine dehydrogenase-like [Biomphalaria glabrata]	XP_013064134.1	97 kDa	2.7928	6.2283		0.94133	4.0329		0	0		0	0
	803	putative atp:guanidino kinase (Smc74) [Schistosoma mansoni]	XP_018649405.1	82 kDa	0	0		0.94133	0		0	0		5.7365	1.0127
	804	putative eukaryotic translation elongation factor [Schistosoma mansoni]	XP_018651752.1	61 kDa	0	0		0	2.0164		0	0		7.6487	5.0636
	805	paramyosin-like isoform X2 [Biomphalaria glabrata]	XP_013078396.1	99 kDa	0	7.2664		0	0		1.1142	1.0231		0	0
	807	lysine--tRNA ligase-like [Biomphalaria glabrata]	XP_013087468.1	62 kDa	2.7928	1.0381		0.94133	1.0082		1.1142	1.0231		0.95609	1.0127
	808	CUGBP Elav-like family member 2 [Biomphalaria glabrata]	XP_013086762.1	18 kDa	1.8619	1.0381		0.94133	1.0082		0	2.0462		1.9122	1.0127
	809	GDP-mannose 4,6 dehydratase-like isoform X1 [Biomphalaria glabrata]	XP_013069265.1 (+1)	41 kDa	1.8619	1.0381		0.94133	2.0164		2.2284	1.0231		0.95609	0
	810	serine/threonine-protein phosphatase 2A 56 kDa regulatory subunit epsilon isoform-like [Biomphalaria glabrata]	XP_013081395.1	14 kDa	1.8619	2.0761		1.8827	2.0164		2.2284	2.0462		1.9122	0
	811	prenylcysteine oxidase 1-like [Biomphalaria glabrata]	XP_013069121.1	57 kDa	2.7928	2.0761		1.8827	0		1.1142	1.0231		0.95609	0
	812	maleylacetoacetate isomerase-like isoform X1 [Biomphalaria glabrata]	XP_013084764.1 (+1)	25 kDa	1.8619	1.0381		0	2.0164		2.2284	3.0693		1.9122	1.0127
	813	60S ribosomal protein L30-like [Biomphalaria glabrata]	XP_013071682.1	13 kDa	3.7237	1.0381		0.94133	1.0082		3.3426	1.0231		0.95609	0
	814	leukotriene-B4 omega-hydroxylase 3-like [Biomphalaria glabrata]	XP_013094024.1	25 kDa	1.8619	1.0381		0.94133	2.0164		0	2.0462		0.95609	0
	815	glucosidase 2 subunit beta-like [Biomphalaria glabrata]	XP_013074407.1	55 kDa	1.8619	1.0381		0	1.0082		0	1.0231		0.95609	1.0127
	816	RNA binding protein fox-1 homolog 2-like isoform X1 [Biomphalaria glabrata]	XP_013080423.1 (+10)	55 kDa	1.8619	2.0761		0.94133	1.0082		2.2284	0		0	1.0127
	817	MAP kinase-activated protein kinase 2-like [Biomphalaria glabrata]	XP_013081046.1	40 kDa	0.93093	0		0.94133	1.0082		1.1142	2.0462		1.9122	0
	818	alcohol dehydrogenase class-3-like [Biomphalaria glabrata]	XP_013089814.1	41 kDa	1.8619	2.0761		0.94133	0		2.2284	1.0231		0.95609	0
	819	cytochrome c oxidase subunit NDUFA4-like [Biomphalaria glabrata]	XP_013062504.1	10 kDa	0	2.0761		1.8827	1.0082		1.1142	2.0462		1.9122	0
	820	cell surface glycoprotein 1-like [Biomphalaria glabrata]	XP_013067142.1	41 kDa	0.93093	0		2.824	0		1.1142	1.0231		1.9122	0
	821	serine hydroxymethyltransferase, cytosolic-like [Biomphalaria glabrata]	XP_013068332.1	52 kDa	0	4.1522		0.94133	3.0247		0	2.0462		0.95609	1.0127
	822	catalase-like [Biomphalaria glabrata]	XP_013096447.1	57 kDa	0	1.0381		0	1.0082		0	3.0693		2.8683	1.0127
	823	116 kDa U5 small nuclear ribonucleoprotein component-like [Biomphalaria glabrata]	XP_013082103.1	109 kDa	2.7928	1.0381		2.824	1.0082		3.3426	2.0462		1.9122	3.0382
	824	sorting nexin-12-like [Biomphalaria glabrata]	XP_013061472.1	19 kDa	0.93093	0		1.8827	1.0082		1.1142	1.0231		1.9122	0
	825	protein DEK-like [Biomphalaria glabrata]	XP_013071874.1	38 kDa	1.8619	1.0381		0	1.0082		0	0		0.95609	0
	826	cytochrome c oxidase subunit II (mitochondrion) [Biomphalaria glabrata]	NP_976169.1	24 kDa	1.8619	1.0381		0	0		1.1142	1.0231		0.95609	1.0127
	827	huntingtin-interacting protein 1-like isoform X1 [Biomphalaria glabrata]	XP_013067947.1 (+5)	125 kDa	0	1.0381		0.94133	1.0082		1.1142	3.0693		0.95609	0
	828	apoptotic chromatin condensation inducer in the nucleus-like isoform X1 [Biomphalaria glabrata]	XP_013095012.1 (+1)	61 kDa	1.8619	1.0381		0.94133	0		1.1142	1.0231		1.9122	0
	829	glycogenin-1-like [Biomphalaria glabrata]	XP_013084833.1	58 kDa	0.93093	1.0381		0.94133	2.0164		0	0		0	1.0127
	830	uncharacterized protein LOC106072918 isoform X3 [Biomphalaria glabrata]	XP_013088835.1	173 kDa	0	1.0381		1.8827	1.0082		3.3426	1.0231		0	0
	831	zinc metalloproteinase nas-13-like isoform X1 [Biomphalaria glabrata]	XP_013073605.1 (+2)	50 kDa	0.93093	0		0.94133	0		4.4568	1.0231		2.8683	0
	832	tyrosine-protein phosphatase non-receptor type 11-like isoform X1 [Biomphalaria glabrata]	XP_013088829.1 (+1)	71 kDa	0	0		0.94133	1.0082		2.2284	2.0462		1.9122	0
	833	maltase-glucoamylase, intestinal-like [Biomphalaria glabrata]	XP_013077395.1	284 kDa	1.8619	0		0.94133	1.0082		1.1142	0		0.95609	0
	834	putative t-complex protein 1 subunit alpha (TCP-1-alpha) (CCT-alpha) [Schistosoma mansoni]	XP_018650657.1	60 kDa	0	0		1.8827	1.0082		0	0		4.7804	2.0254
	835	uncharacterized protein LOC106057032 isoform X1 [Biomphalaria glabrata]	XP_013069507.1 (+1)	44 kDa	1.8619	0		3.7653	4.0329		0	0		0	1.0127
	836	cytochrome P450 2J3-like [Biomphalaria glabrata]	XP_013067188.1	57 kDa	3.7237	2.0761		1.8827	3.0247		0	0		0	0
	837	heterochromatin protein 1-binding protein 3-like isoform X1 [Biomphalaria glabrata]	XP_013079911.1 (+1)	92 kDa	0	3.1142		2.824	2.0164		0	0		0.95609	0
	838	elongation factor 1-beta, putative [Schistosoma mansoni]	XP_018645485.1	24 kDa	0	0		0.94133	2.0164		0	0		5.7365	1.0127
	839	tropomyosin-2 isoform X11 [Biomphalaria glabrata]	XP_013094403.1 (+1)	33 kDa	39.099	0		37.653	0		0	35.809		38.243	0
	840	putative prohibitin [Schistosoma mansoni]	XP_018655409.1	32 kDa	0	0		1.8827	4.0329		0	0		5.7365	1.0127
	841	Thioredoxin, Trx1 [Schistosoma mansoni]	XP_018653673.1	12 kDa	0	0		2.824	2.0164		0	0		2.8683	0
	842	inter-alpha-trypsin inhibitor heavy chain H3-like isoform X1 [Biomphalaria glabrata]	XP_013083732.1	100 kDa	0	0		0	0		2.2284	3.0693		0	2.0254
	843	prohibitin, putative [Schistosoma mansoni]	XP_018645062.1	23 kDa	0	0		1.8827	2.0164		0	0		4.7804	1.0127
	844	uncharacterized protein LOC106051747, partial [Biomphalaria glabrata]	XP_013062404.1	79 kDa	6.5165	4.1522		12.237	0		0	0		0	0
	845	leucine-rich repeat-containing protein 47-like [Biomphalaria glabrata]	XP_013067929.1	61 kDa	0	0		0	0		4.4568	2.0462		0	0
	846	calumenin-like [Biomphalaria glabrata]	XP_013060775.1	39 kDa	0.93093	0		6.5893	0		0	0		0	0
	847	6-phosphogluconolactonase-like [Biomphalaria glabrata]	XP_013095364.1	26 kDa	1.8619	2.0761		0.94133	3.0247		1.1142	1.0231		1.9122	1.0127
	848	10 kDa heat shock protein, mitochondrial-like [Biomphalaria glabrata]	XP_013062221.1	10 kDa	0.93093	1.0381		1.8827	1.0082		1.1142	1.0231		1.9122	1.0127
	849	ubiquitin-conjugating enzyme E2 variant 1-like [Biomphalaria glabrata]	XP_013074212.1	16 kDa	0.93093	1.0381		0.94133	1.0082		1.1142	2.0462		0.95609	1.0127
	850	uncharacterized protein LOC106051989 [Biomphalaria glabrata]	XP_013062677.1	49 kDa	0.93093	2.0761		0.94133	1.0082		3.3426	1.0231		0.95609	2.0254
	851	nucleosome assembly protein 1-like 1, partial [Biomphalaria glabrata]	XP_013075767.1	31 kDa	0.93093	3.1142		0.94133	1.0082		1.1142	1.0231		0.95609	1.0127
	852	zinc finger protein GIS2-like [Biomphalaria glabrata]	XP_013061732.1	29 kDa	0.93093	1.0381		0.94133	1.0082		2.2284	1.0231		0.95609	1.0127
	853	C-terminal-binding protein-like isoform X1 [Biomphalaria glabrata]	XP_013089218.1 (+3)	47 kDa	0	1.0381		0.94133	1.0082		1.1142	2.0462		0.95609	1.0127
	854	signal peptidase complex subunit 1-like [Biomphalaria glabrata]	XP_013088821.1	13 kDa	0.93093	1.0381		0.94133	1.0082		3.3426	3.0693		0	2.0254
	855	serine/threonine-protein kinase PAK 1-like [Biomphalaria glabrata]	XP_013067695.1	57 kDa	0	1.0381		0.94133	1.0082		2.2284	1.0231		1.9122	1.0127
	856	endoplasmic reticulum resident protein 44-like [Biomphalaria glabrata]	XP_013065580.1	48 kDa	1.8619	1.0381		2.824	1.0082		0	1.0231		0.95609	1.0127
	857	eukaryotic translation initiation factor 3 subunit F-like [Biomphalaria glabrata]	XP_013091294.1	31 kDa	0.93093	1.0381		0	2.0164		1.1142	2.0462		1.9122	1.0127
	858	V-type proton ATPase 116 kDa subunit a isoform 1-like isoform X1 [Biomphalaria glabrata]	XP_013069538.1 (+3)	101 kDa	0.93093	1.0381		0	1.0082		2.2284	2.0462		0.95609	0
	859	serine/arginine-rich splicing factor 4-like [Biomphalaria glabrata]	XP_013094427.1	29 kDa	1.8619	2.0761		0.94133	2.0164		1.1142	2.0462		0	0
	860	60S ribosomal protein L19-like, partial [Biomphalaria glabrata]	XP_013084756.1	14 kDa	0	1.0381		0.94133	1.0082		1.1142	3.0693		0	1.0127
	861	trifunctional nucleotide phosphoesterase protein YfkN-like, partial [Biomphalaria glabrata]	XP_013093293.1	34 kDa	3.7237	1.0381		0.94133	0		2.2284	1.0231		0.95609	1.0127
	862	aspartate aminotransferase, cytoplasmic-like [Biomphalaria glabrata]	XP_013070946.1	29 kDa	0	2.0761		1.8827	1.0082		0	2.0462		1.9122	1.0127
	863	calcineurin B homologous protein 1-like [Biomphalaria glabrata]	XP_013076302.1	22 kDa	0	1.0381		0.94133	1.0082		1.1142	2.0462		0	2.0254
	864	tripeptidyl-peptidase 2-like isoform X2 [Biomphalaria glabrata]	XP_013068572.1	139 kDa	1.8619	2.0761		0	1.0082		1.1142	1.0231		0.95609	0
	865	60S ribosomal protein L31-like [Biomphalaria glabrata]	XP_013075095.1	12 kDa	0	2.0761		0.94133	2.0164		1.1142	2.0462		0	0
	866	charged multivesicular body protein 2b-A-like [Biomphalaria glabrata]	XP_013070299.1	24 kDa	1.8619	0		0.94133	0		1.1142	0		0.95609	1.0127
	867	translocon-associated protein subunit beta-like [Biomphalaria glabrata]	XP_013088483.1	21 kDa	2.7928	0		0.94133	1.0082		1.1142	0		2.8683	1.0127
	868	stromal cell-derived factor 2-like isoform X1 [Biomphalaria glabrata]	XP_013091012.1 (+1)	27 kDa	0.93093	2.0761		0	3.0247		2.2284	2.0462		0	1.0127
	869	sorting nexin-6-like, partial [Biomphalaria glabrata]	XP_013081512.1	24 kDa	1.8619	0		0	1.0082		0	1.0231		0.95609	1.0127
	870	acyl-protein thioesterase 1-like isoform X1 [Biomphalaria glabrata]	XP_013075676.1 (+2)	29 kDa	0	1.0381		0.94133	0		2.2284	2.0462		0	0
	871	thioredoxin domain-containing protein 5-like [Biomphalaria glabrata]	XP_013086617.1	51 kDa	0	2.0761		0.94133	0		1.1142	1.0231		1.9122	0
	872	uncharacterized protein LOC106054010 [Biomphalaria glabrata]	XP_013065167.1	22 kDa	0	0		0	2.0164		4.4568	3.0693		0.95609	1.0127
	873	leucine-rich repeat protein SHOC-2-like isoform X1 [Biomphalaria glabrata]	XP_013077607.1 (+1)	68 kDa	0.93093	1.0381		2.824	0		2.2284	0		0.95609	0
	874	SH3 domain-containing kinase-binding protein 1-like isoform X1 [Biomphalaria glabrata]	XP_013078600.1	78 kDa	0.93093	0		0.94133	0		1.1142	2.0462		0	0
	875	proteasome subunit alpha type-4-like [Biomphalaria glabrata]	XP_013065013.1	27 kDa	2.7928	0		0.94133	0		0	3.0693		0.95609	0
	876	Glutathione S-transferase 28 kDa (GST 28) (GST class-mu), putative [Schistosoma mansoni]	XP_018646799.1	24 kDa	0	0		2.824	2.0164		0	0		2.8683	2.0254
	877	troponin t, invertebrate, putative [Schistosoma mansoni]	XP_018646291.1	37 kDa	0	0		1.8827	4.0329		0	0		1.9122	1.0127
	878	glutarate-semialdehyde dehydrogenase DavD-like, partial [Biomphalaria glabrata]	XP_013076408.1	45 kDa	1.8619	0		0	0		2.2284	2.0462		2.8683	0
	879	ferritin, putative [Schistosoma mansoni]	XP_018645099.1	20 kDa	0	0		0.94133	3.0247		0	0		2.8683	2.0254
	880	Peroxiredoxin, Prx2 [Schistosoma mansoni]	XP_018645129.1	22 kDa	0	0		2.824	3.0247		0	0		0.95609	2.0254
	881	phosphoglycerate kinase [Schistosoma mansoni]	XP_018651486.1	18 kDa	0	0		8.472	4.0329		0	0		8.6048	6.0763
	882	putative major vault protein [Schistosoma mansoni]	XP_018648228.1	97 kDa	0	0		1.8827	2.0164		0	0		3.8243	1.0127
	883	transcription initiation factor TFIID subunit 3-like isoform X1 [Biomphalaria glabrata]	XP_013075339.1 (+2)	63 kDa	0.93093	1.0381		0.94133	0		2.2284	0		0	0
	884	unnamed protein product [Schistosoma mansoni]	XP_018644668.1	45 kDa	0	0		2.824	6.0493		0	0		6.6926	5.0636
	885	intersectin-1-like [Biomphalaria glabrata]	XP_013083454.1	208 kDa	0	1.0381		0	0		1.1142	2.0462		0	0
	886	protein Mo25-like [Biomphalaria glabrata]	XP_013069708.1	40 kDa	0.93093	0		3.7653	0		0	0		1.9122	0
	887	uncharacterized protein LOC106077005 [Biomphalaria glabrata]	XP_013093252.1	437 kDa	1.8619	0		0	0		0	0		0	1.0127
	889	reticulon-1-B-like isoform X1 [Biomphalaria glabrata]	XP_013069586.1 (+3)	50 kDa	0.93093	1.0381		1.8827	1.0082		1.1142	2.0462		1.9122	2.0254
	890	uncharacterized protein LOC106064663, partial [Biomphalaria glabrata]	XP_013078722.1	16 kDa	0.93093	2.0761		0.94133	1.0082		1.1142	2.0462		1.9122	1.0127
	891	elongation factor Tu, mitochondrial-like [Biomphalaria glabrata]	XP_013089176.1	53 kDa	0.93093	1.0381		1.8827	1.0082		0	1.0231		0.95609	2.0254
	892	vesicle-trafficking protein SEC22b-like [Biomphalaria glabrata]	XP_013073957.1	11 kDa	1.8619	1.0381		0	2.0164		1.1142	1.0231		0.95609	1.0127
	893	uncharacterized protein LOC106056949 isoform X1 [Biomphalaria glabrata]	XP_013069358.1 (+1)	102 kDa	0.93093	1.0381		0.94133	1.0082		1.1142	2.0462		0.95609	0
	894	charged multivesicular body protein 1-like [Biomphalaria glabrata]	XP_013096156.1	40 kDa	0.93093	1.0381		0	0		1.1142	2.0462		0.95609	2.0254
	895	mitochondrial import receptor subunit TOM70-like [Biomphalaria glabrata]	XP_013066925.1	67 kDa	0.93093	1.0381		0.94133	0		1.1142	2.0462		2.8683	0
	896	AB hydrolase superfamily protein C1039.03-like [Biomphalaria glabrata]	XP_013090780.1	35 kDa	0	2.0761		1.8827	1.0082		1.1142	1.0231		0	2.0254
	897	proteasome activator complex subunit 3-like [Biomphalaria glabrata]	XP_013070549.1	29 kDa	0.93093	2.0761		2.824	0		1.1142	2.0462		1.9122	0
	898	uncharacterized protein LOC106050796 [Biomphalaria glabrata]	XP_013061296.1	52 kDa	3.7237	1.0381		0	2.0164		1.1142	1.0231		0.95609	0
	899	protein TFG-like isoform X1 [Biomphalaria glabrata]	XP_013081352.1 (+1)	44 kDa	1.8619	0		0.94133	1.0082		3.3426	1.0231		0.95609	0
	900	isoamyl acetate-hydrolyzing esterase 1 homolog, partial [Biomphalaria glabrata]	XP_013068987.1	26 kDa	2.7928	0		1.8827	1.0082		1.1142	0		1.9122	0
	901	S-formylglutathione hydrolase-like, partial [Biomphalaria glabrata]	XP_013064398.1	26 kDa	0	1.0381		1.8827	0		2.2284	1.0231		0.95609	0
	902	uncharacterized protein LOC106078599 isoform X1 [Biomphalaria glabrata]	XP_013095358.1	44 kDa	0	1.0381		0.94133	0		2.2284	1.0231		1.9122	1.0127
	903	phosphatidylinositol-binding clathrin assembly protein LAP-like [Biomphalaria glabrata]	XP_013075360.1	70 kDa	1.8619	3.1142		0	2.0164		0	1.0231		0.95609	1.0127
	904	beta-glucuronidase-like [Biomphalaria glabrata]	XP_013074885.1	74 kDa	1.8619	1.0381		0	2.0164		0	1.0231		0.95609	0
	905	3-hydroxyacyl-CoA dehydrogenase type-2-like [Biomphalaria glabrata]	XP_013068834.1	27 kDa	1.8619	0		3.7653	1.0082		2.2284	1.0231		0.95609	0
	906	syntaxin-7-like isoform X2 [Biomphalaria glabrata]	XP_013079152.1	31 kDa	0	3.1142		0	2.0164		1.1142	1.0231		0	1.0127
	907	60S ribosomal protein L36-like [Biomphalaria glabrata]	XP_013089238.1	13 kDa	1.8619	2.0761		0.94133	0		2.2284	2.0462		0	0
	908	eukaryotic peptide chain release factor subunit 1 [Biomphalaria glabrata]	XP_013096529.1	50 kDa	2.7928	1.0381		0.94133	0		2.2284	0		0.95609	0
	909	poly(ADP-ribose) polymerase pme-5-like [Biomphalaria glabrata]	XP_013069560.1	31 kDa	2.7928	2.0761		0	0		1.1142	1.0231		0.95609	0
	910	uncharacterized protein LOC106063632 [Biomphalaria glabrata]	XP_013077501.1	25 kDa	4.6546	3.1142		0.94133	2.0164		1.1142	0		0	0
	911	maltase A1-like [Biomphalaria glabrata]	XP_013090052.1	73 kDa	0	0		0.94133	2.0164		0	0		1.9122	0
	912	eukaryotic translation initiation factor 3 subunit J-like isoform X1 [Biomphalaria glabrata]	XP_013086449.1 (+1)	25 kDa	0	0		2.824	1.0082		1.1142	0		0	0
	913	adenosine deaminase AGSA-like [Biomphalaria glabrata]	XP_013091580.1	60 kDa	0	0		0	0		1.1142	3.0693		0.95609	2.0254
	914	nucleoside diphosphate kinase [Schistosoma mansoni]	XP_018652599.1	17 kDa	0	0		1.8827	1.0082		0	0		2.8683	1.0127
	915	putative triosephosphate isomerase [Schistosoma mansoni]	XP_018647623.1	28 kDa	0	0		2.824	3.0247		0	1.0231		3.8243	2.0254
	916	Translationally-controlled tumor protein homolog (TCTP) (Histamine-releasing factor), putative [Schistosoma mansoni]	XP_018646338.1	20 kDa	0	0		1.8827	3.0247		0	0		2.8683	2.0254
	917	putative alpha-galactosidase/alpha-n-acetylgalactosamini da se [Schistosoma mansoni]	XP_018652891.1	48 kDa	0	0		12.237	13.107		0	0		23.902	13.165
	918	triple functional domain protein-like, partial [Biomphalaria glabrata]	XP_013092731.1	35 kDa	0	4.1522		0	1.0082		3.3426	0		0	1.0127
	919	adenosine deaminase AGSA-like, partial [Biomphalaria glabrata]	XP_013090903.1	24 kDa	0	2.0761		2.824	0		0	0		0.95609	0
	920	malectin-A-like [Biomphalaria glabrata]	XP_013067932.1	32 kDa	0	0		0.94133	0		0	1.0231		1.9122	0
	921	hypoxia up-regulated protein 1-like [Biomphalaria glabrata]	XP_013063996.1	110 kDa	0	0		0.94133	0		3.3426	1.0231		0	0
	922	phosphoenolpyruvate phosphomutase-like [Biomphalaria glabrata]	XP_013095650.1	22 kDa	0	0		2.824	0		2.2284	0		1.9122	0
	923	uncharacterized protein LOC106053764 isoform X1 [Biomphalaria glabrata]	XP_013064836.1 (+3)	103 kDa	0	0		0	0		0	0		1.9122	0
	925	putative chaperonin containing t-complex protein 1, delta subunit, tcpd [Schistosoma mansoni]	XP_018652406.1	58 kDa	0	0		2.824	0		0	0		4.7804	0
	926	calreticulin autoantigen homolog precursor,putative [Schistosoma mansoni]	XP_018644189.1	45 kDa	0	0		3.7653	1.0082		0	1.0231		3.8243	0
	927	alpha casein, S2 CONTROL PROTEIN [115654]	CAS2_BOVIN	26 kDa	0	0		0	0		0	0		0	10.127
	928	synaptobrevin isoform X1 [Biomphalaria glabrata]	XP_013079652.1 (+1)	14 kDa	0.93093	1.0381		0.94133	1.0082		1.1142	3.0693		1.9122	1.0127
	929	small nuclear ribonucleoprotein Sm D3-like [Biomphalaria glabrata]	XP_013067797.1	14 kDa	0	2.0761		0.94133	1.0082		2.2284	1.0231		0.95609	1.0127
	930	ATP synthase subunit delta, mitochondrial-like [Biomphalaria glabrata]	XP_013086602.1	18 kDa	0.93093	1.0381		1.8827	1.0082		0	1.0231		1.9122	1.0127
	931	vacuolar protein sorting-associated protein 27-like isoform X1 [Biomphalaria glabrata]	XP_013082360.1 (+1)	45 kDa	0.93093	1.0381		0.94133	1.0082		2.2284	3.0693		0.95609	0
	932	histone H2B [Biomphalaria glabrata]	XP_013072424.1	14 kDa	3.7237	9.3425		5.648	6.0493		8.9136	9.208		0	5.0636
	933	protein phosphatase 1 regulatory subunit 7-like [Biomphalaria glabrata]	XP_013074717.1	37 kDa	0.93093	1.0381		0	2.0164		1.1142	1.0231		0.95609	0
	934	protein couch potato-like isoform X1 [Biomphalaria glabrata]	XP_013095919.1 (+7)	47 kDa	1.8619	1.0381		2.824	0		2.2284	1.0231		0.95609	0
	935	N-acetylgalactosamine kinase-like [Biomphalaria glabrata]	XP_013079231.1	52 kDa	0.93093	0		1.8827	2.0164		1.1142	1.0231		0.95609	0
	936	G-protein coupled receptor 64-like isoform X1 [Biomphalaria glabrata]	XP_013088940.1 (+1)	87 kDa	0.93093	0		0.94133	2.0164		1.1142	3.0693		0.95609	0
	937	proteasome subunit beta type-7-like [Biomphalaria glabrata]	XP_013068794.1	30 kDa	1.8619	1.0381		2.824	0		1.1142	1.0231		1.9122	0
	938	guanine nucleotide-binding protein subunit gamma-1-like [Biomphalaria glabrata]	XP_013075223.1	9 kDa	1.8619	1.0381		0.94133	0		0	1.0231		0.95609	0
	939	cytoplasmic FMR1-interacting protein 1 homolog isoform X1 [Biomphalaria glabrata]	XP_013092802.1	145 kDa	0.93093	0		0	1.0082		2.2284	2.0462		0	0
	940	cytochrome b-c1 complex subunit 8-like [Biomphalaria glabrata]	XP_013082608.1	10 kDa	0	3.1142		0.94133	0		0	1.0231		1.9122	1.0127
	941	putative peptidyl-prolyl cis-trans isomerase dodo, partial [Biomphalaria glabrata]	XP_013089338.1	17 kDa	0.93093	1.0381		0	0		1.1142	2.0462		2.8683	0
	942	poly(U)-binding-splicing factor PUF60-like isoform X2 [Biomphalaria glabrata]	XP_013065528.1	67 kDa	0	0		0.94133	1.0082		3.3426	1.0231		1.9122	0
	943	uncharacterized protein LOC106059379 [Biomphalaria glabrata]	XP_013072448.1	57 kDa	2.7928	0		0.94133	0		0	1.0231		0.95609	0
	944	1,4-alpha-glucan-branching enzyme-like [Biomphalaria glabrata]	XP_013061266.1	82 kDa	0	1.0381		0.94133	0		2.2284	2.0462		0.95609	0
	945	ubiquitin-like modifier-activating enzyme 6 isoform X1 [Biomphalaria glabrata]	XP_013094855.1 (+1)	113 kDa	0	0		0.94133	2.0164		1.1142	2.0462		0	1.0127
	946	glycogen [starch] synthase-like [Biomphalaria glabrata]	XP_013089682.1	67 kDa	0	0		1.8827	1.0082		0	1.0231		0.95609	0
	947	aldehyde dehydrogenase family 3 member B1-like [Biomphalaria glabrata]	XP_013094634.1	55 kDa	0	2.0761		0.94133	1.0082		1.1142	0		0	0
	948	proteasome subunit beta type-2-like [Biomphalaria glabrata]	XP_013084678.1	19 kDa	0	1.0381		1.8827	1.0082		0	0		0	0
	949	SAP domain-containing ribonucleoprotein-like isoform X1 [Biomphalaria glabrata]	XP_013088795.1 (+1)	28 kDa	0.93093	0		2.824	0		0	1.0231		0.95609	0
	950	17-beta-hydroxysteroid dehydrogenase type 6-like [Biomphalaria glabrata]	XP_013084166.1	35 kDa	1.8619	1.0381		1.8827	2.0164		0	0		0	0
	951	gamma-aminobutyric acid receptor-associated protein [Biomphalaria glabrata]	XP_013095164.1	14 kDa	1.8619	0		0	3.0247		0	0		0	1.0127
	952	camp-dependent protein kinase type II-alpha regulatory subunit, putative [Schistosoma mansoni]	XP_018645136.1	43 kDa	0	0		0.94133	1.0082		0	0		3.8243	3.0382
	953	LOW QUALITY PROTEIN: alanine aminotransferase 2-like [Biomphalaria glabrata]	XP_013095768.1	54 kDa	0	2.0761		2.824	0		1.1142	0		1.9122	0
	954	aminoacyl tRNA synthase complex-interacting multifunctional protein 1-like [Biomphalaria glabrata]	XP_013084423.1	42 kDa	0	0		0	0		3.3426	1.0231		0	0
	955	peroxiredoxin-1-like [Biomphalaria glabrata]	XP_013091924.1	28 kDa	0.93093	2.0761		1.8827	2.0164		2.2284	2.0462		2.8683	1.0127
	956	hypoxanthine-guanine phosphoribosyltransferase-like isoform X1 [Biomphalaria glabrata]	XP_013073815.1 (+1)	27 kDa	0.93093	2.0761		0.94133	1.0082		1.1142	1.0231		1.9122	0
	957	dolichyl-diphosphooligosaccharide--protein glycosyltransferase subunit STT3A-like [Biomphalaria glabrata]	XP_013072167.1	64 kDa	0	1.0381		0.94133	2.0164		1.1142	1.0231		0.95609	1.0127
	958	N-chimaerin-like [Biomphalaria glabrata]	XP_013093068.1	59 kDa	0.93093	1.0381		0.94133	2.0164		1.1142	1.0231		0	1.0127
	959	ribonuclease UK114-like [Biomphalaria glabrata]	XP_013063363.1	14 kDa	0.93093	0		1.8827	1.0082		2.2284	3.0693		0	1.0127
	960	LOW QUALITY PROTEIN: mitochondrial dicarboxylate carrier-like [Biomphalaria glabrata]	XP_013078844.1	31 kDa	0.93093	0		0.94133	0		4.4568	2.0462		0.95609	1.0127
	961	macrophage migration inhibitory factor-like [Biomphalaria glabrata]	XP_013094629.1	13 kDa	1.8619	2.0761		1.8827	0		1.1142	1.0231		0.95609	0
	962	metal homeostasis factor ATX1-like [Biomphalaria glabrata]	XP_013077005.1	8 kDa	0	1.0381		1.8827	2.0164		0	1.0231		0.95609	1.0127
	963	protein wos2-like [Biomphalaria glabrata]	XP_013063653.1	19 kDa	1.8619	1.0381		1.8827	1.0082		1.1142	0		0.95609	0
	964	sodium/potassium-transporting ATPase subunit beta-2-like [Biomphalaria glabrata]	XP_013079032.1	65 kDa	0.93093	0		2.824	0		1.1142	1.0231		0	1.0127
	965	dynactin subunit 1-like [Biomphalaria glabrata]	XP_013088608.1	99 kDa	0.93093	0		0.94133	2.0164		2.2284	1.0231		0	0
	966	uncharacterized protein LOC106079355 [Biomphalaria glabrata]	XP_013095968.1	50 kDa	1.8619	2.0761		0.94133	0		1.1142	1.0231		0	0
	967	transcription elongation factor B polypeptide 2-like [Biomphalaria glabrata]	XP_013091043.1	8 kDa	1.8619	0		1.8827	0		1.1142	2.0462		1.9122	0
	968	3-oxo-5-alpha-steroid 4-dehydrogenase 1-like [Biomphalaria glabrata]	XP_013076465.1	31 kDa	0	1.0381		0	1.0082		3.3426	1.0231		0	1.0127
	969	uncharacterized protein LOC106064527 isoform X1 [Biomphalaria glabrata]	XP_013078554.1 (+3)	114 kDa	1.8619	2.0761		3.7653	0		2.2284	3.0693		0	0
	970	disks large homolog 1-like isoform X1 [Biomphalaria glabrata]	XP_013069739.1 (+4)	101 kDa	0.93093	1.0381		0	1.0082		1.1142	0		1.9122	0
	971	glutamine synthetase-like [Biomphalaria glabrata]	XP_013076253.1	19 kDa	0.93093	1.0381		0	3.0247		0	2.0462		0	3.0382
	972	scaffold attachment factor B2-like [Biomphalaria glabrata]	XP_013090286.1	91 kDa	0.93093	1.0381		0	0		0	2.0462		0.95609	0
	973	LOW QUALITY PROTEIN: NADPH--cytochrome P450 reductase-like [Biomphalaria glabrata]	XP_013083111.1	76 kDa	0	1.0381		0.94133	1.0082		3.3426	4.0925		0	0
	974	26S proteasome non-ATPase regulatory subunit 12-like [Biomphalaria glabrata]	XP_013062216.1	53 kDa	0	1.0381		3.7653	1.0082		0	1.0231		1.9122	0
	975	abl interactor 2-like isoform X1 [Biomphalaria glabrata]	XP_013071762.1 (+4)	52 kDa	0.93093	0		0	1.0082		3.3426	1.0231		0	0
	976	C-1-tetrahydrofolate synthase, cytoplasmic-like [Biomphalaria glabrata]	XP_013069562.1	101 kDa	0.93093	0		1.8827	0		0	2.0462		0	1.0127
	977	protein ERGIC-53-like [Biomphalaria glabrata]	XP_013086788.1	41 kDa	1.8619	0		1.8827	0		0	1.0231		2.8683	0
	978	asparagine--tRNA ligase, cytoplasmic-like [Biomphalaria glabrata]	XP_013087662.1	63 kDa	2.7928	0		1.8827	0		1.1142	0		0.95609	0
	979	procollagen-lysine,2-oxoglutarate 5-dioxygenase 2-like [Biomphalaria glabrata]	XP_013082259.1	79 kDa	0	0		0	0		2.2284	1.0231		0	1.0127
	980	clathrin interactor 1-like isoform X3 [Biomphalaria glabrata]	XP_013083369.1	75 kDa	0	0		0	0		1.1142	2.0462		1.9122	1.0127
	981	hydroxyacylglutathione hydrolase, mitochondrial-like isoform X2 [Biomphalaria glabrata]	XP_013063079.1	32 kDa	0	3.1142		0.94133	2.0164		0	3.0693		0	0
	982	signal recognition particle subunit SRP72-like [Biomphalaria glabrata]	XP_013062476.1	68 kDa	1.8619	1.0381		1.8827	0		0	2.0462		0	0
	983	prefoldin subunit 1-like [Biomphalaria glabrata]	XP_013061307.1	15 kDa	0	0		0	0		2.2284	2.0462		0.95609	2.0254
	984	putative adenylate kinase 1 [Schistosoma mansoni]	XP_018654764.1	27 kDa	0	0		0.94133	1.0082		0	0		3.8243	2.0254
	986	venom allergen-like (VAL) 15 protein [Schistosoma mansoni]	XP_018653269.1	31 kDa	0	0		0.94133	2.0164		0	0		2.8683	1.0127
	987	perilipin-2-like [Biomphalaria glabrata]	XP_013075978.1	53 kDa	0	1.0381		2.824	2.0164		0	2.0462		0	0
	988	GDP-fucose protein O-fucosyltransferase 1-like, partial [Biomphalaria glabrata]	XP_013082089.1	40 kDa	0	0		0.94133	0		3.3426	3.0693		0	0
	989	cytochrome P450 4F22-like, partial [Biomphalaria glabrata]	XP_013063010.1	35 kDa	2.7928	0		0	1.0082		0	0		0.95609	0
	990	putative glucose-6-phosphate isomerase [Schistosoma mansoni]	XP_018653877.1	61 kDa	0	0		2.824	2.0164		0	1.0231		3.8243	0
	991	putative chaperonin containing t-complex protein 1,epsilon subunit, tcpe [Schistosoma mansoni]	XP_018651193.1	60 kDa	0	0		0	4.0329		0	0		4.7804	3.0382
	992	succinate dehydrogenase, putative [Schistosoma mansoni]	XP_018646201.1	71 kDa	0	0		2.824	0		3.3426	0		8.6048	0
	993	pterin-4-alpha-carbinolamine dehydratase-like, partial [Biomphalaria glabrata]	XP_013073027.1	12 kDa	0.93093	1.0381		0	1.0082		2.2284	1.0231		0.95609	1.0127
	994	proteasome subunit alpha 2 (T01 family) [Schistosoma mansoni]	XP_018646801.1	23 kDa	0.93093	1.0381		0.94133	1.0082		1.1142	1.0231		1.9122	0
	995	putative dihydrolipoamide succinyltransferase component of 2-oxoglutarate dehydrogenase [Schistosoma mansoni]	XP_018650246.1	46 kDa	0.93093	0		0.94133	1.0082		1.1142	1.0231		2.8683	1.0127
	996	ubiquitin-conjugating enzyme E2 2-like [Biomphalaria glabrata]	XP_013075455.1	16 kDa	0.93093	1.0381		1.8827	0		1.1142	1.0231		0.95609	1.0127
	997	DEAD-box helicase Dbp80-like [Biomphalaria glabrata]	XP_013068729.1	11 kDa	0.93093	1.0381		1.8827	1.0082		1.1142	1.0231		1.9122	0
	998	tubulin beta-4 chain [Biomphalaria glabrata]	XP_013084993.1	50 kDa	39.099	48.789		57.421	53.436		71.309	55.248		58.321	51.649
	999	uncharacterized protein LOC106065022 [Biomphalaria glabrata]	XP_013079213.1	38 kDa	0.93093	2.0761		0	1.0082		1.1142	1.0231		0	1.0127
	1000	charged multivesicular body protein 3-like [Biomphalaria glabrata]	XP_013089772.1	26 kDa	0	1.0381		0	1.0082		2.2284	2.0462		0.95609	1.0127
	1001	atlastin-1-like isoform X1 [Biomphalaria glabrata]	XP_013081572.1 (+2)	62 kDa	1.8619	0		0.94133	1.0082		2.2284	1.0231		1.9122	0
	1002	epsin-1-like isoform X1 [Biomphalaria glabrata]	XP_013063409.1 (+1)	60 kDa	0.93093	2.0761		0	0		2.2284	1.0231		0.95609	0
	1003	LOW QUALITY PROTEIN: phosphatidylinositide phosphatase SAC1-like, partial [Biomphalaria glabrata]	XP_013084482.1	65 kDa	1.8619	0		0	1.0082		1.1142	1.0231		0	1.0127
	1004	cAMP-dependent protein kinase type II regulatory subunit-like isoform X1 [Biomphalaria glabrata]	XP_013062939.1	18 kDa	0.93093	2.0761		1.8827	2.0164		1.1142	0		0	0
	1005	40S ribosomal protein S27-like [Biomphalaria glabrata]	XP_013068006.1	9 kDa	0.93093	1.0381		1.8827	0		0	1.0231		0.95609	0
	1006	serine/threonine-protein phosphatase 2A 55 kDa regulatory subunit B beta isoform-like isoform X1 [Biomphalaria glabrata]	XP_013089384.1 (+3)	57 kDa	0.93093	2.0761		0.94133	0		2.2284	1.0231		0	0
	1007	mitochondrial import receptor subunit TOM40 homolog 2-like [Biomphalaria glabrata]	XP_013071162.1	32 kDa	1.8619	0		1.8827	0		2.2284	1.0231		0.95609	0
	1008	coatomer subunit zeta-1-like isoform X2 [Biomphalaria glabrata]	XP_013087568.1	20 kDa	0.93093	0		0.94133	0		0	2.0462		2.8683	0
	1009	large proline-rich protein BAG6-like [Biomphalaria glabrata]	XP_013073860.1	68 kDa	0	1.0381		0.94133	2.0164		3.3426	2.0462		0	0
	1010	alpha-amylase-like [Biomphalaria glabrata]	XP_013062082.1	23 kDa	0.93093	1.0381		0	0		3.3426	0		0.95609	1.0127
	1011	uncharacterized protein LOC106073432 isoform X1 [Biomphalaria glabrata]	XP_013089437.1 (+1)	28 kDa	0	1.0381		0	0		0	2.0462		1.9122	2.0254
	1012	LOW QUALITY PROTEIN: alpha-aminoadipic semialdehyde dehydrogenase-like [Biomphalaria glabrata]	XP_013096602.1	59 kDa	0	1.0381		0.94133	0		1.1142	0		1.9122	0
	1013	eukaryotic translation initiation factor 4H-like [Biomphalaria glabrata]	XP_013062177.1	36 kDa	0.93093	2.0761		0	1.0082		1.1142	0		0	2.0254
	1014	LOW QUALITY PROTEIN: 60S ribosomal protein L14-like [Biomphalaria glabrata]	XP_013063581.1	18 kDa	3.7237	4.1522		3.7653	2.0164		1.1142	0		0	0
	1015	uncharacterized protein LOC106054012 [Biomphalaria glabrata]	XP_013065165.1	36 kDa	0.93093	0		0	0		1.1142	2.0462		1.9122	0
	1016	membrane-associated protein Hem-like isoform X1 [Biomphalaria glabrata]	XP_013073832.1 (+3)	127 kDa	1.8619	0		0.94133	0		1.1142	0		0.95609	0
	1017	uncharacterized protein LOC106080008 [Biomphalaria glabrata]	XP_013096738.1	26 kDa	0	0		0.94133	1.0082		2.2284	3.0693		0	0
	1018	FK506-binding protein 15-like [Biomphalaria glabrata]	XP_013061300.1	60 kDa	0	1.0381		0	0		3.3426	2.0462		0	1.0127
	1019	hypothetical protein Smp_021730.1 [Schistosoma mansoni]	XP_018644157.1	25 kDa	0	0		0.94133	1.0082		0	0		3.8243	2.0254
	1020	xaa-Pro aminopeptidase 1-like isoform X1 [Biomphalaria glabrata]	XP_013088457.1	74 kDa	0.93093	0		0.94133	0		3.3426	1.0231		0	0
	1021	aldo-keto reductase, putative [Schistosoma mansoni]	XP_018646059.1 (+1)	35 kDa	0	0		0	1.0082		0	0		1.9122	1.0127
	1022	putative tropomyosin [Schistosoma mansoni]	XP_018655447.1	54 kDa	0.93093	1.0381		1.8827	1.0082		0	0		0.95609	0
	1023	AP-3 complex subunit delta-1-like isoform X1 [Biomphalaria glabrata]	XP_013083696.1 (+2)	143 kDa	0.93093	0		0.94133	0		1.1142	2.0462		0	0
	1024	putative carbonyl reductase [Schistosoma mansoni]	XP_018654145.1	31 kDa	0	0		0	2.0164		0	0		1.9122	1.0127
	1025	translocon-associated protein subunit delta-like [Biomphalaria glabrata]	XP_013087657.1	19 kDa	1.8619	0		0	1.0082		0	0		0.95609	0
	1026	UBX domain-containing protein 4-like isoform X1 [Biomphalaria glabrata]	XP_013082111.1	53 kDa	0	2.0761		0.94133	1.0082		0	0		0	0
	1027	ATP synthase subunit beta vacuolar,putative [Schistosoma mansoni]	XP_018645554.1	54 kDa	0	0		0	0		3.3426	3.0693		2.8683	2.0254
	1028	uncharacterized protein LOC106053630, partial [Biomphalaria glabrata]	XP_013064668.1	26 kDa	0	2.0761		0.94133	0		0	2.0462		0	0
	1029	TAR DNA-binding protein 43-like [Biomphalaria glabrata]	XP_013088836.1	47 kDa	0	2.0761		0	0		0	0		2.8683	1.0127
	1030	LIM and senescent cell antigen-like-containing domain protein 1 isoform X1 [Biomphalaria glabrata]	XP_013062003.1 (+1)	39 kDa	0	0		2.824	0		0	0		0	1.0127
	1031	myosin regulatory light chain, putative [Schistosoma mansoni]	XP_018644892.1	23 kDa	0	0		2.824	0		0	0		0.95609	0
	1032	alpha-L-fucosidase-like [Biomphalaria glabrata]	XP_013077735.1	45 kDa	0	0		0	0		5.571	4.0925		0	0
	1033	collagen alpha-6(VI) chain-like, partial [Biomphalaria glabrata]	XP_013064043.1	56 kDa	0	0		0	0		1.1142	6.1387		0	0
	1034	Beta-lactoglobulin precursor (Beta-LG) "Lactoglobulin, Bos Bovis (taken from UniProt) CONTROL PROTEIN"	LACB_BOVIN	20 kDa	0	1.0381		0	0		0	0		0	6.0763
	1035	WW domain-binding protein 2-like [Biomphalaria glabrata]	XP_013066646.1	29 kDa	0.93093	1.0381		0.94133	2.0164		0	1.0231		0	1.0127
	1036	tyrosine--tRNA ligase, cytoplasmic-like [Biomphalaria glabrata]	XP_013071602.1	58 kDa	0.93093	1.0381		1.8827	0		1.1142	1.0231		0.95609	0
	1037	protein FAM107B-like, partial [Biomphalaria glabrata]	XP_013065387.1	22 kDa	0.93093	0		0.94133	1.0082		2.2284	2.0462		0.95609	0
	1038	isopentenyl-diphosphate Delta-isomerase 1-like isoform X1 [Biomphalaria glabrata]	XP_013062591.1 (+1)	36 kDa	0.93093	1.0381		0	1.0082		0	1.0231		1.9122	1.0127
	1039	uncharacterized protein LOC106066620 [Biomphalaria glabrata]	XP_013081149.1	375 kDa	0.93093	0		0.94133	0		1.1142	2.0462		0.95609	0
	1040	cytochrome c [Biomphalaria glabrata]	XP_013094912.1	12 kDa	0.93093	0		0.94133	1.0082		2.2284	1.0231		0	1.0127
	1041	26S protease regulatory subunit 7-like, partial [Biomphalaria glabrata]	XP_013078157.1	25 kDa	3.7237	3.1142		0	3.0247		0	4.0925		2.8683	3.0382
	1042	charged multivesicular body protein 2a-like [Biomphalaria glabrata]	XP_013066721.1	10 kDa	1.8619	1.0381		0.94133	1.0082		0	1.0231		0	0
	1043	microsomal glutathione S-transferase 3-like [Biomphalaria glabrata]	XP_013068651.1	16 kDa	1.8619	2.0761		0	0		1.1142	1.0231		0.95609	0
	1044	unconventional myosin-Ib-like [Biomphalaria glabrata]	XP_013068978.1	125 kDa	0	1.0381		0.94133	1.0082		1.1142	2.0462		0	0
	1045	thioredoxin-like protein 1 [Biomphalaria glabrata]	XP_013090941.1	16 kDa	1.8619	0		0.94133	0		1.1142	2.0462		1.9122	0
	1046	eukaryotic translation initiation factor 3 subunit G-like [Biomphalaria glabrata]	XP_013078094.1	26 kDa	0	0		1.8827	1.0082		0	1.0231		0	1.0127
	1047	proteasome subunit beta type-1-like, partial [Biomphalaria glabrata]	XP_013068718.1	25 kDa	1.8619	0		1.8827	0		1.1142	0		0.95609	0
	1048	alpha-N-acetylglucosaminidase-like isoform X1 [Biomphalaria glabrata]	XP_013079110.1 (+2)	90 kDa	1.8619	1.0381		0	1.0082		2.2284	0		0	0
	1049	aminoacyl tRNA synthase complex-interacting multifunctional protein 2-like [Biomphalaria glabrata]	XP_013060637.1	36 kDa	0	2.0761		0	0		1.1142	2.0462		0.95609	0
	1050	maleylacetoacetate isomerase-like [Biomphalaria glabrata]	XP_013084762.1	23 kDa	1.8619	0		0.94133	1.0082		2.2284	0		0	0
	1051	bactericidal permeability-increasing protein-like [Biomphalaria glabrata]	XP_013095937.1	10 kDa	0.93093	0		0.94133	2.0164		0	1.0231		0	0
	1052	uncharacterized protein LOC106073936, partial [Biomphalaria glabrata]	XP_013090075.1	13 kDa	1.8619	0		0	1.0082		1.1142	0		1.9122	0
	1053	uncharacterized protein LOC106071652 [Biomphalaria glabrata]	XP_013087264.1	42 kDa	1.8619	2.0761		0	3.0247		0	1.0231		0	0
	1054	venom allergen-like (VAL) 5 protein [Schistosoma mansoni]	XP_018653236.1	16 kDa	0	0		1.8827	1.0082		0	0		3.8243	1.0127
	1055	14-3-3 protein, putative [Schistosoma mansoni]	XP_018644940.1 (+1)	28 kDa	0	0		7.5306	7.0575		0	0		5.7365	7.089
	1056	acid ceramidase-like [Biomphalaria glabrata]	XP_013071309.1	44 kDa	0.93093	0		1.8827	0		3.3426	1.0231		0	0
	1057	probable beta-D-xylosidase 2 isoform X1 [Biomphalaria glabrata]	XP_013085580.1	82 kDa	0.93093	2.0761		1.8827	1.0082		0	0		0	0
	1058	pyruvate dehydrogenase protein X component, mitochondrial-like [Biomphalaria glabrata]	XP_013072334.1	52 kDa	0	1.0381		0.94133	0		2.2284	1.0231		0	0
	1059	uncharacterized protein LOC106071555 [Biomphalaria glabrata]	XP_013087149.1	43 kDa	0.93093	0		0	1.0082		2.2284	3.0693		0	0
	1060	3-oxoacyl-[acyl-carrier-protein] reductase FabG-like [Biomphalaria glabrata]	XP_013094977.1	30 kDa	0.93093	0		0	0		4.4568	1.0231		0	1.0127
	1061	hypothetical protein Smp_019750.1 [Schistosoma mansoni]	XP_018646454.1	20 kDa	0	0		0	1.0082		0	0		0.95609	2.0254
	1062	HRAS-like suppressor 2 [Biomphalaria glabrata]	XP_013083971.1	15 kDa	0	0		0	0		1.1142	0		1.9122	1.0127
	1063	vitrin-like [Biomphalaria glabrata]	XP_013084867.1	28 kDa	0.93093	0		0	0		1.1142	5.1156		0	0
	1064	putative dynamin [Schistosoma mansoni]	XP_018649215.1	77 kDa	0	0		1.8827	0		1.1142	0		0	1.0127
	1065	PTB domain-containing engulfment adapter protein 1-like [Biomphalaria glabrata]	XP_013075601.1	38 kDa	0	1.0381		0	0		1.1142	2.0462		0	0
	1066	2-oxoglutarate dehydrogenase, mitochondrial-like isoform X1 [Biomphalaria glabrata]	XP_013087759.1 (+1)	116 kDa	0	0		0	1.0082		1.1142	3.0693		0	0
	1067	proteasome subunit beta type-5-like [Biomphalaria glabrata]	XP_013082730.1	27 kDa	2.7928	0		0	2.0164		1.1142	0		0	0
	1068	acetolactate synthase-like protein [Biomphalaria glabrata]	XP_013065594.1	65 kDa	0	2.0761		0	0		0	3.0693		0.95609	0
	1069	DEAD box ATP-dependent RNA helicase, putative [Schistosoma mansoni]	XP_018645905.1	44 kDa	0	0		0.94133	3.0247		0	0		4.7804	0
	1070	protein CDV3 homolog [Biomphalaria glabrata]	XP_013080019.1	26 kDa	1.8619	0		2.824	0		0	0		0	0
	1071	host cell factor-like isoform X1 [Biomphalaria glabrata]	XP_013091387.1 (+2)	162 kDa	0.93093	2.0761		0	0		2.2284	0		0	0
	1072	YLP motif-containing protein 1-like isoform X1 [Biomphalaria glabrata]	XP_013065808.1 (+2)	206 kDa	0	1.0381		0	0		0	2.0462		0	0
	1073	subfamily M16B non-peptidase homologue (M16 family) [Schistosoma mansoni]	XP_018653122.1	38 kDa	0	0		0	0		0	0		2.8683	0
	1074	putative 60s acidic ribosomal protein P1 [Schistosoma mansoni]	XP_018652276.1	12 kDa	0	0		0.94133	0		0	0		3.8243	0
	1075	putative alpha tubulin [Schistosoma mansoni]	XP_018652545.1	50 kDa	0	0		8.472	0		0	0		15.297	0
	1076	protein argonaute-2-like isoform X1 [Biomphalaria glabrata]	XP_013068459.1 (+4)	102 kDa	0	2.0761		0	0		0	0		0	0
	1077	integrin alpha-PS1-like [Biomphalaria glabrata]	XP_013062219.1	105 kDa	0	0		0	0		2.2284	0		0	0
	1078	xanthine dehydrogenase-like [Biomphalaria glabrata]	XP_013072821.1	142 kDa	0	0		0	0		2.2284	0		0	0
	1079	glutamate dehydrogenase, putative [Schistosoma mansoni]	XP_018646468.1	52 kDa	0	0		0	0		0	0		5.7365	0
	1080	probable glutathione S-transferase 7 [Biomphalaria glabrata]	XP_013071550.1	23 kDa	0.93093	0		1.8827	0		1.1142	1.0231		0.95609	0
	1081	prefoldin subunit 2-like [Biomphalaria glabrata]	XP_013082889.1	17 kDa	0.93093	2.0761		0.94133	0		0	1.0231		0.95609	0
	1082	cytoplasmic aconitate hydratase-like isoform X1 [Biomphalaria glabrata]	XP_013094158.1	108 kDa	0.93093	2.0761		0	0		1.1142	1.0231		0.95609	0
	1083	LOW QUALITY PROTEIN: hsp90 co-chaperone Cdc37-like [Biomphalaria glabrata]	XP_013092973.1	44 kDa	0.93093	1.0381		1.8827	0		0	1.0231		0.95609	0
	1084	uncharacterized protein LOC106073787 [Biomphalaria glabrata]	XP_013089883.1	22 kDa	1.8619	0		0	1.0082		0	2.0462		0	1.0127
	1085	RANBP2-like and GRIP domain-containing protein 5/6, partial [Biomphalaria glabrata]	XP_013087978.1	56 kDa	0	2.0761		1.8827	1.0082		0	1.0231		0	0
	1086	D-3-phosphoglycerate dehydrogenase-like isoform X1 [Biomphalaria glabrata]	XP_013072686.1 (+1)	60 kDa	0	0		1.8827	1.0082		2.2284	1.0231		0	0
	1087	UDP-N-acetylhexosamine pyrophosphorylase-like [Biomphalaria glabrata]	XP_013074597.1	36 kDa	0	0		0	1.0082		1.1142	2.0462		1.9122	0
	1088	sulfotransferase family cytosolic 1B member 1-like, partial [Biomphalaria glabrata]	XP_013083683.1	18 kDa	1.8619	3.1142		0	1.0082		0	1.0231		0	0
	1089	bcl-2-related protein A1-like [Biomphalaria glabrata]	XP_013065969.1	28 kDa	0	3.1142		0	2.0164		1.1142	1.0231		0	0
	1090	small nuclear ribonucleoprotein-associated protein N-like, partial [Biomphalaria glabrata]	XP_013087476.1	16 kDa	1.8619	1.0381		0	0		1.1142	0		0.95609	0
	1091	sorting nexin-33-like, partial [Biomphalaria glabrata]	XP_013060735.1	56 kDa	1.8619	0		0	1.0082		2.2284	1.0231		0	0
	1092	glutamine--fructose-6-phosphate aminotransferase [isomerizing] 2-like isoform X1 [Biomphalaria glabrata]	XP_013082704.1 (+2)	82 kDa	1.8619	1.0381		0.94133	0		0	0		0	0
	1093	putative succinate dehydrogenase iron-sulfur protein [Schistosoma mansoni]	XP_018647531.1 (+1)	24 kDa	0.93093	0		0.94133	1.0082		0	0		1.9122	0
	1094	NADH-cytochrome b5 reductase, putative [Schistosoma mansoni]	XP_018646058.1	34 kDa	0	0		0	1.0082		0	0		3.8243	1.0127
	1095	hexokinase-1-like [Biomphalaria glabrata]	XP_013083447.1	52 kDa	0	2.0761		0.94133	0		0	0		0.95609	0
	1096	putative 40s ribosomal protein S10 [Schistosoma mansoni]	XP_018651869.1	18 kDa	0	0		0.94133	1.0082		0	0		2.8683	0
	1097	ruvB-like 1 [Biomphalaria glabrata]	XP_013065195.1	50 kDa	0	1.0381		1.8827	0		1.1142	0		0	0
	1098	putative shc transforming protein [Schistosoma mansoni]	XP_018649179.1	40 kDa	0	0		0	0		1.1142	0		3.8243	1.0127
	1099	hypothetical protein Smp_057060 [Schistosoma mansoni]	XP_018648509.1	53 kDa	0	0		0.94133	1.0082		0	0		2.8683	0
	1100	piwi-like protein 1 [Biomphalaria glabrata]	XP_013089248.1	101 kDa	0	2.0761		0	0		1.1142	2.0462		0	0
	1101	general vesicular transport factor p115-like isoform X1 [Biomphalaria glabrata]	XP_013094793.1 (+1)	103 kDa	0	2.0761		0	0		0	1.0231		1.9122	0
	1102	phospholipid-transporting ATPase ID-like [Biomphalaria glabrata]	XP_013089015.1	138 kDa	0	2.0761		0	1.0082		0	1.0231		0	0
	1103	calpain (C02 family) [Schistosoma mansoni]	XP_018649334.1	173 kDa	0	0		0	0		0	0		1.9122	1.0127
	1104	ATP-dependent RNA helicase dbp2-like isoform X1 [Biomphalaria glabrata]	XP_013095513.1 (+1)	78 kDa	0.93093	1.0381		2.824	1.0082		0	0		0	0
	1105	SHC-transforming protein 1-like [Biomphalaria glabrata]	XP_013087123.1	51 kDa	0.93093	3.1142		0	0		0	0		0	0
	1106	pyruvate dehydrogenase (lipoamide) [Schistosoma mansoni]	XP_018651177.1	39 kDa	0	0		0.94133	0		0	0		3.8243	0
	1107	3-mercaptopyruvate sulfurtransferase-like [Biomphalaria glabrata]	XP_013068088.1	33 kDa	0	0		0	0		3.3426	0		0.95609	0
	1108	UDP-glucose 6-dehydrogenase-like, partial [Biomphalaria glabrata]	XP_013078433.1	27 kDa	0	0		0	0		2.2284	2.0462		0	0
	1109	LOW QUALITY PROTEIN: putative eukaryotic translation elongation factor [Schistosoma mansoni]	XP_018651753.1	36 kDa	0	0		0	0		0	0		1.9122	3.0382
	1110	putative 40s ribosomal protein S4 [Schistosoma mansoni]	XP_018654390.1 (+1)	30 kDa	0	0		0	1.0082		0	0		4.7804	0
	1111	receptor tyrosine phosphatase type r2a,putative [Schistosoma mansoni]	XP_018646753.1	267 kDa	0.93093	0		0	2.0164		0	0		0	0
	1112	putative 60s ribosomal protein L4 [Schistosoma mansoni]	XP_018652041.1	42 kDa	0	2.0761		0.94133	0		0	0		2.8683	0
	1113	putative isocitrate dehydrogenase [Schistosoma mansoni]	XP_018650749.1	41 kDa	0	0		0	0		0	0		2.8683	0
	1114	dnaJ homolog subfamily C member 13-like isoform X1 [Biomphalaria glabrata]	XP_013088935.1 (+1)	256 kDa	0	0		0	0		0	2.0462		0	0
	1115	60S ribosomal protein L7, putative [Schistosoma mansoni]	XP_018644449.1	30 kDa	0	0		0	0		0	0		1.9122	0
	1116	thioredoxin-1-like, partial [Biomphalaria glabrata]	XP_013079177.1	12 kDa	0.93093	1.0381		1.8827	1.0082		0	0		0.95609	0
	1117	AP-3 complex subunit mu-1-like isoform X1 [Biomphalaria glabrata]	XP_013076258.1 (+1)	48 kDa	0	1.0381		0.94133	0		2.2284	1.0231		0.95609	0
	1118	uncharacterized protein LOC106056838 [Biomphalaria glabrata]	XP_013069163.1	11 kDa	0	0		0.94133	2.0164		0	1.0231		0.95609	1.0127
	1119	eukaryotic translation initiation factor 3 subunit D-like [Biomphalaria glabrata]	XP_013067974.1	51 kDa	1.8619	1.0381		0	0		0	1.0231		0.95609	0
	1120	putative ferritin [Schistosoma mansoni]	XP_018649864.1	20 kDa	0	0		1.8827	1.0082		0	0		1.9122	1.0127
	1121	putative heterogeneous nuclear ribonucleoprotein [Schistosoma mansoni]	XP_018652520.1	34 kDa	0	0		5.648	2.0164		0	0		3.8243	3.0382
	1122	gastric intrinsic factor-like isoform X1 [Biomphalaria glabrata]	XP_013089868.1 (+1)	16 kDa	0	1.0381		1.8827	0		0	1.0231		1.9122	0
	1123	28 kDa heat- and acid-stable phosphoprotein-like [Biomphalaria glabrata]	XP_013091545.1	25 kDa	1.8619	0		0.94133	0		0	1.0231		0	0
	1124	COP9 signalosome complex subunit 2-like [Biomphalaria glabrata]	XP_013094390.1	52 kDa	0	2.0761		0	1.0082		0	1.0231		0.95609	0
	1125	histone H2A.V [Biomphalaria glabrata]	XP_013060966.1	13 kDa	6.5165	6.2283		5.648	0		0	0		0	5.0636
	1126	nucleobindin-2-like [Biomphalaria glabrata]	XP_013086544.1	28 kDa	0	0		1.8827	1.0082		0	1.0231		0.95609	0
	1127	vacuolar protein sorting-associated protein 26B-A-like, partial [Biomphalaria glabrata]	XP_013074596.1	35 kDa	1.8619	0		0.94133	0		1.1142	0		0	0
	1128	uncharacterized protein LOC106063995 [Biomphalaria glabrata]	XP_013077938.1	30 kDa	0	0		0.94133	3.0247		0	1.0231		0	0
	1129	putative 60s ribosomal protein L12 [Schistosoma mansoni]	XP_018648154.1	18 kDa	0	0		0.94133	2.0164		0	0		2.8683	2.0254
	1130	protein transport protein sec31-like [Biomphalaria glabrata]	XP_013066864.1	21 kDa	1.8619	1.0381		0	1.0082		0	0		0	0
	1131	T-complex protein 1 subunit gamma-like, partial [Biomphalaria glabrata]	XP_013064401.1	25 kDa	0	0		2.824	4.0329		2.2284	1.0231		0	0
	1132	putative RNA-binding protein Luc7-like 1 isoform X1 [Biomphalaria glabrata]	XP_013075521.1 (+1)	36 kDa	1.8619	0		0	2.0164		0	0		1.9122	0
	1133	ATP synthase delta chain, mitochondrial,putative [Schistosoma mansoni]	XP_018644323.1	17 kDa	0	0		0	1.0082		0	0		2.8683	1.0127
	1134	basement membrane-specific heparan sulfate proteoglycan core protein-like [Biomphalaria glabrata]	XP_013091535.1	54 kDa	0.93093	0		0	0		0	2.0462		0.95609	0
	1135	surfeit locus protein 4-like isoform X1 [Biomphalaria glabrata]	XP_013073855.1	31 kDa	0.93093	1.0381		0	0		0	3.0693		0	0
	1136	rap1 GTPase-activating protein 1-like isoform X4 [Biomphalaria glabrata]	XP_013070025.1	88 kDa	0.93093	0		0	0		0	2.0462		0	0
	1137	putative tricarboxylate transport protein, mitochondrial [Biomphalaria glabrata]	XP_013082763.1	32 kDa	0	0		0	0		2.2284	2.0462		0	0
	1138	atrial natriuretic peptide-converting enzyme-like [Biomphalaria glabrata]	XP_013078831.1	161 kDa	0	0		0	0		1.1142	2.0462		0	0
	1139	glutaredoxin-3-like [Biomphalaria glabrata]	XP_013084576.1	37 kDa	0	0		0.94133	0		3.3426	0		0	0
	1140	cytochrome b-c1 complex subunit Rieske, mitochondrial-like [Biomphalaria glabrata]	XP_013083912.1	29 kDa	0	0		0	0		1.1142	3.0693		0	0
	1141	SH3 and PX domain-containing protein 2A-like isoform X1 [Biomphalaria glabrata]	XP_013077074.1 (+4)	99 kDa	0	0		0	0		2.2284	0		1.9122	0
	1142	lipopolysaccharide-binding protein-like isoform X1 [Biomphalaria glabrata]	XP_013070670.1 (+1)	53 kDa	0	1.0381		0	2.0164		0	0		0	0
	1143	putative glycerol-3-phosphate dehydrogenase [Schistosoma mansoni]	XP_018649404.1	75 kDa	0	0		0	0		0	0		3.8243	1.0127
	1144	protein argonaute 18-like [Biomphalaria glabrata]	XP_013079233.1	24 kDa	0	0		0	1.0082		0	0		0	2.0254
	1145	putative dead box ATP-dependent RNA helicase [Schistosoma mansoni]	XP_018647655.1	49 kDa	2.7928	0		0	1.0082		0	0		5.7365	0
	1146	putative aldehyde dehydrogenase [Schistosoma mansoni]	XP_018653655.1	57 kDa	0	0		2.824	0		0	0		1.9122	0
	1147	putative troponin I [Schistosoma mansoni]	XP_018650793.1	26 kDa	0	0		0.94133	0		0	0		1.9122	0
	1149	vesicle-fusing ATPase-like, partial [Biomphalaria glabrata]	XP_013069848.1	45 kDa	0	0		0	0		2.2284	1.0231		0	0
	1150	peroxidasin homolog [Biomphalaria glabrata]	XP_013091598.1	127 kDa	0	0		0	0		2.2284	2.0462		0	0
	1151	putative ubiquinol-cytochrome c reductase complex 14 kDa protein [Schistosoma mansoni]	XP_018655079.1	15 kDa	0	0		0.94133	0		0	0		3.8243	0
	1152	collagen alpha-1(XXIII) chain-like [Biomphalaria glabrata]	XP_013095739.1	53 kDa	0	0		0	0		3.3426	3.0693		0	0
	1153	ornithine--oxo-acid transaminase [Schistosoma mansoni]	XP_018646299.1	48 kDa	0	0		0	0		0	1.0231		1.9122	0
	1154	dual oxidase-like [Biomphalaria glabrata]	XP_013084558.1	68 kDa	0.93093	0		0	4.0329		0	0		0	0
	1155	myophilin-like [Biomphalaria glabrata]	XP_013060767.1	11 kDa	0	0		2.824	0		0	0		0	0
	1156	GRB2-associated-binding protein 1-like isoform X1 [Biomphalaria glabrata]	XP_013069899.1 (+1)	62 kDa	0	0		0	0		0	2.0462		0	0
	1157	parkin coregulated gene protein homolog isoform X1 [Biomphalaria glabrata]	XP_013068854.1	28 kDa	0	0		0	0		0	0		1.9122	0
	1158	16 kDa calcium-binding protein-like [Biomphalaria glabrata]	XP_013091491.1	9 kDa	0.93093	0		2.824	0		0	0		0	0
	1159	uncharacterized protein LOC106055481 [Biomphalaria glabrata]	XP_013067202.1	15 kDa	0	0		0	1.0082		2.2284	0		0.95609	1.0127
	1160	hypothetical protein Smp_110280 [Schistosoma mansoni]	XP_018648457.1	67 kDa	0	0		0.94133	1.0082		0	0		1.9122	1.0127
	1161	hypothetical protein Smp_167270 [Schistosoma mansoni]	XP_018645881.1	17 kDa	0	0		1.8827	1.0082		0	0		0.95609	1.0127
	1162	hsc70-interacting protein-like [Biomphalaria glabrata]	XP_013064658.1	41 kDa	0.93093	0		1.8827	1.0082		0	0		0	0
	1163	gelsolin-like protein 1, partial [Biomphalaria glabrata]	XP_013066201.1	42 kDa	0	1.0381		1.8827	1.0082		0	0		0	0
	1164	Peroxiredoxin, Prx3 [Schistosoma mansoni]	XP_018645966.1	25 kDa	0	0		0	2.0164		0	0		3.8243	3.0382
	1165	glycogen synthase kinase-3 beta-like isoform X1 [Biomphalaria glabrata]	XP_013066808.1 (+2)	46 kDa	0.93093	0		0	0		3.3426	0		0	1.0127
	1166	crk-like protein, partial [Biomphalaria glabrata]	XP_013089233.1	22 kDa	0	1.0381		1.8827	0		0	1.0231		0	0
	1167	putative 40s ribosomal protein S18 [Schistosoma mansoni]	XP_018650912.1	18 kDa	0	0		2.824	0		0	0		3.8243	3.0382
	1168	mitotic checkpoint protein BUB3-like [Biomphalaria glabrata]	XP_013077086.1	37 kDa	0.93093	0		0	0		2.2284	1.0231		0	0
	1169	COP9 signalosome complex subunit 6-like [Biomphalaria glabrata]	XP_013074990.1	30 kDa	0.93093	0		0	0		0	2.0462		0	0
	1170	multifunctional protein ADE2-like [Biomphalaria glabrata]	XP_013061816.1	46 kDa	0	0		0.94133	0		0	2.0462		0	0
	1171	ester hydrolase C11orf54 homolog [Biomphalaria glabrata]	XP_013088647.1	34 kDa	0	1.0381		0	2.0164		0	0		0	0
	1172	adenylate kinase 2, mitochondrial-like [Biomphalaria glabrata]	XP_013080029.1	27 kDa	0	0		0	0		1.1142	2.0462		0	0
	1173	activated RNA polymerase II transcriptional coactivator p15-like [Biomphalaria glabrata]	XP_013087442.1	14 kDa	0	0		0	0		2.2284	0		0.95609	0
	1174	LOW QUALITY PROTEIN: long-chain-fatty-acid--CoA ligase 4-like [Biomphalaria glabrata]	XP_013068542.1	79 kDa	0	0		0.94133	0		2.2284	0		0	0
	1175	LOW QUALITY PROTEIN: serine/threonine-protein kinase MRCK alpha-like [Biomphalaria glabrata]	XP_013079953.1	205 kDa	0	1.0381		0	0		0	3.0693		0	0
	1176	nuclear pore membrane glycoprotein 210-like [Biomphalaria glabrata]	XP_013094430.1	211 kDa	1.8619	0		0	0		1.1142	0		0	0
	1177	40S ribosomal protein S3A, putative [Schistosoma mansoni]	XP_018646869.1	29 kDa	0	0		0	2.0164		0	0		1.9122	0
	1178	gelsolin-like protein 1 [Biomphalaria glabrata]	XP_013068775.1	41 kDa	0	0		0	2.0164		0	3.0693		0	0
	1179	hypothetical protein Smp_134510 [Schistosoma mansoni]	XP_018653648.1	14 kDa	0	0		0	0		0	0		3.8243	1.0127
	1180	uncharacterized protein LOC106053661 [Biomphalaria glabrata]	XP_013064709.1 (+1)	44 kDa	0	0		0	0		1.1142	0		2.8683	0
	1181	collagen alpha-1(XII) chain-like [Biomphalaria glabrata]	XP_013092796.1	18 kDa	0.93093	0		0	0		0	3.0693		0	0
	1182	succinyl-CoA ligase subunit alpha, mitochondrial-like [Biomphalaria glabrata]	XP_013089802.1	34 kDa	0	0		0	0		3.3426	0		0.95609	0
	1183	hypothetical protein Smp_166090 [Schistosoma mansoni]	XP_018645189.1	56 kDa	0	0		1.8827	0		0	0		0	0
	1184	putative 60s ribosomal protein L13a [Schistosoma mansoni]	XP_018655186.1	23 kDa	0	0		0	0		0	0		1.9122	0
	1185	poly [ADP-ribose] polymerase 2-like [Biomphalaria glabrata]	XP_013069571.1	25 kDa	0	0		0	0		0	2.0462		0	0
	1186	6-phosphofructokinase [Schistosoma mansoni]	XP_018652714.1 (+1)	88 kDa	0	0		0	0		0	0		1.9122	0
	1187	putative far upstream (fuse) binding protein [Schistosoma mansoni]	XP_018654132.1 (+6)	36 kDa	0	0		0	0		0	0		1.9122	0
	1188	60S acidic ribosomal protein P0, putative [Schistosoma mansoni]	XP_018644124.1 (+1)	35 kDa	0	0		0	0		0	0		2.8683	0
	1190	serine/threonine-protein kinase fray2-like [Biomphalaria glabrata]	XP_013094352.1	21 kDa	0	0		0	0		0	0		1.9122	0
	1191	putative 60s ribosomal protein L11 [Schistosoma mansoni]	XP_018653299.1	21 kDa	0	0		0	1.0082		0	0		1.9122	1.0127
	1192	LOW QUALITY PROTEIN: uncharacterized oxidoreductase YdjG-like, partial [Biomphalaria glabrata]	XP_013072354.1	15 kDa	0	1.0381		0	0		1.1142	2.0462		0	0
	1193	putative adenine phosphoribosyltransferase [Schistosoma mansoni]	XP_018655139.1	21 kDa	0	0		0.94133	2.0164		0	0		0	1.0127
	1194	uncharacterized protein LOC106055289 [Biomphalaria glabrata]	XP_013066934.1	14 kDa	0.93093	0		1.8827	1.0082		0	0		0	0
	1195	syntaxin-7-like, partial [Biomphalaria glabrata]	XP_013075042.1	17 kDa	0	1.0381		0	0		0	2.0462		0.95609	0
	1196	hypothetical protein Smp_015980 [Schistosoma mansoni]	XP_018652241.1	10 kDa	0	0		0.94133	0		0	0		1.9122	1.0127
	1197	putative 40s ribosomal protein S14 [Schistosoma mansoni]	XP_018652536.1	16 kDa	0	0		0	1.0082		0	0		1.9122	1.0127
	1198	hypothetical protein Smp_148160 [Schistosoma mansoni]	XP_018654405.1	35 kDa	0	0		0.94133	0		0	0		0	2.0254
	1199	ATP synthase subunit e, mitochondrial-like [Biomphalaria glabrata]	XP_013095071.1	12 kDa	1.8619	0		0.94133	0		0	0		0	0
	1200	SWI/SNF-related chromatin binding protein [Schistosoma mansoni]	XP_018651545.1	21 kDa	0	0		0.94133	0		0	0		1.9122	0
	1201	uncharacterized protein LOC106063173 [Biomphalaria glabrata]	XP_013076937.1	28 kDa	1.8619	0		0.94133	0		0	0		0	0
	1202	laccase-3-like isoform X1 [Biomphalaria glabrata]	XP_013085832.1 (+1)	56 kDa	0	0		1.8827	0		0	1.0231		0	0
	1203	nicotinamide phosphoribosyltransferase-like, partial [Biomphalaria glabrata]	XP_013090296.1	52 kDa	0	0		1.8827	1.0082		0	0		0	0
	1204	uncharacterized protein Smp_200180 [Schistosoma mansoni]	XP_018649456.1 (+1)	10 kDa	0	0		1.8827	0		0	0		0.95609	0
	1205	putative heat shock protein 70 (hsp70)-interacting protein [Schistosoma mansoni]	XP_018655041.1	36 kDa	0	0		1.8827	0		0	0		0.95609	0
	1206	Human Serum Albumin Precursor CONTROL PROTEIN [4502027]	NP_000468.1	69 kDa	1.8619	1.0381		0	0		0	0		0	0
	1207	3-oxoacyl-[acyl-carrier-protein] reductase FabG-like [Biomphalaria glabrata]	XP_013094247.1	29 kDa	0	0		0	0		2.2284	2.0462		0	0
	1208	uncharacterized protein LOC106077616 [Biomphalaria glabrata]	XP_013093796.1	23 kDa	0	0		0	0		0	2.0462		0.95609	0
	1209	uncharacterized protein LOC106058369 isoform X1 [Biomphalaria glabrata]	XP_013071242.1 (+1)	79 kDa	1.8619	0		0	0		0	0		0.95609	0
	1210	ATP synthase gamma subunit, putative [Schistosoma mansoni]	XP_018645214.1	32 kDa	0	0		0	1.0082		0	0		1.9122	0
	1211	transmembrane emp24 domain-containing protein 2-like [Biomphalaria glabrata]	XP_013086359.1	23 kDa	0	0		1.8827	1.0082		0	0		0	0
	1212	putative transient receptor potential cation channel [Schistosoma mansoni]	XP_018653064.1	194 kDa	0	0		0	0		0	0		1.9122	0
	1213	uncharacterized protein LOC106061480 [Biomphalaria glabrata]	XP_013075096.1	37 kDa	0	0		0	0		0	2.0462		0	0
	1214	calcineurin subunit B type 1 [Biomphalaria glabrata]	XP_013072348.1	19 kDa	0	0		1.8827	0		0	0		0	0
	1215	putative 60s ribosomal protein L13 (BBC1 protein homolog) [Schistosoma mansoni]	XP_018647541.1	24 kDa	0	0		0	0		0	0		1.9122	0
	1216	glycosylphosphatidylinositol anchor attachment 1 protein-like [Biomphalaria glabrata]	XP_013080593.1	71 kDa	0	0		0	0		1.1142	2.0462		0	0
	1217	aspartyl aminopeptidase-like [Biomphalaria glabrata]	XP_013061743.1	52 kDa	0	0		0	0		0	1.0231		1.9122	0
	1218	uncharacterized protein LOC106058561 [Biomphalaria glabrata]	XP_013071472.1	27 kDa	0	0		0	0		2.2284	1.0231		0	0
	1219	putative transcription factor btf3 [Schistosoma mansoni]	XP_018652967.1	18 kDa	0	0		0.94133	0		0	0		1.9122	0
	1220	UPF0505 protein C16orf62 homolog [Biomphalaria glabrata]	XP_013078868.1	19 kDa	0	1.0381		0	0		0	2.0462		0	0
	1221	protein kinase [Schistosoma mansoni]	REV_XP_018647849.1	69 kDa	0	1.0381		0	0		0	0		0	2.0254
	1222	superoxide dismutase [Cu-Zn]-like [Biomphalaria glabrata]	XP_013070344.1	16 kDa	0	0		1.8827	0		0	1.0231		0	0
	1223	stromal membrane-associated protein 1-like isoform X1 [Biomphalaria glabrata]	XP_013074859.1 (+3)	48 kDa	0	0		1.8827	0		1.1142	0		0	0
	1224	beta-ureidopropionase-like [Biomphalaria glabrata]	XP_013086057.1	37 kDa	0	0		0	0		2.2284	0		0	1.0127
	1225	isochorismatase domain-containing protein 2, mitochondrial-like [Biomphalaria glabrata]	XP_013065711.1	22 kDa	0	0		0	0		2.2284	0		0	0
	1226	death-associated protein 1-like [Biomphalaria glabrata]	XP_013086341.1	12 kDa	0	0		1.8827	0		0	0		0	0
	1227	ATP-dependent RNA helicase DDX51-like [Biomphalaria glabrata]	XP_013096536.1	60 kDa	0	0		0	0		0	0		1.9122	0
	1228	ADP-dependent glucokinase-like [Biomphalaria glabrata]	XP_013090269.1	53 kDa	0	0		0	0		0	2.0462		0	0
	1229	putative 40s ribosomal protein S19 [Schistosoma mansoni]	XP_018654205.1	16 kDa	0	0		0	0		0	0		1.9122	0
	1230	putative mitochondrial phosphate carrier protein [Schistosoma mansoni]	XP_018648719.1	35 kDa	0	0		0	0		0	0		1.9122	0
	1231	leishmanolysin-2 (M08 family) [Schistosoma mansoni]	XP_018646417.1	32 kDa	0	0		0	0		0	0		2.8683	0
	1232	uncharacterized protein Smp_203410 [Schistosoma mansoni]	XP_018653985.1	31 kDa	0	0		0	0		0	0		1.9122	0
	1233	CDGSH iron-sulfur domain-containing protein 2-like [Biomphalaria glabrata]	XP_013077814.1	16 kDa	0	0		1.8827	0		0	0		0	0
	1234	endothelin-converting enzyme 2-like [Biomphalaria glabrata]	XP_013092372.1	29 kDa	1.8619	0		0	0		0	0		0	0
	1235	hypothetical protein Smp_013210 [Schistosoma mansoni]	XP_018645726.1	37 kDa	0	0		0	0		0	0		1.9122	0
	1236	gamma-glutamyl hydrolase A-like [Biomphalaria glabrata]	XP_013080405.1	36 kDa	0	0		0	2.0164		0	0		0	0
	1237	uncharacterized protein Smp_203280 [Schistosoma mansoni]	XP_018653580.1	14 kDa	0	0		1.8827	0		0	0		0	0
	1238	60S ribosomal protein L18, putative [Schistosoma mansoni]	XP_018645044.1	21 kDa	0	0		0	0		0	0		1.9122	0
	1239	hypothetical protein Smp_044680 [Schistosoma mansoni]	XP_018646189.1	58 kDa	0	0		0	0		0	0		1.9122	0
	1240	UDP-glucose 6-dehydrogenase-like [Biomphalaria glabrata]	XP_013095251.1	20 kDa	0	0		0	0		3.3426	0		0	0
	END OF FILE
