# Supplementary material for: Proteomic Analysis of Biomphalaria glabrata Hemocytes During in vitro Encapsulation of Schistosoma mansoni Sporocysts
Source: Front Immunol. 2018 Nov 29;9:2773. doi: 10.3389/fimmu.2018.02773 (PMC6281880; doi:10.3389/fimmu.2018.02773)
Supplement: Supplementary Table 2 — : List of proteins showing high identities to Biomphalaria glabrata hemoglobins (Hb) 1 or 2. NCBI accession numbers and molecular weights are listed for each entry (NMRI, NMRI-SP, BS90, BS90-SP) with their corresponding total normalized spectral counts. Initial protein identifications were returned as “uncharacterized protein.” However, subsequent BlastP searches of these sequences revealed highest identities to B. glabrata Hb 1 and 2. [file Table_2.XLSX]

## Sheet: Samples View Report for Mascot_
Supplementary Table 2: List of proteins showing high identities to Biomphalaria glabrata hemoglobins (Hb) 1 or 2. NCBI accession numbers and molecular weights are listed for each entry (NMRI, NMRI-SP, BS90, BS90-SP) with their corresponding total normalized spectral counts. Initial protein identifications were returned as “uncharacterized protein”. However, subsequent BlastP searches of these seq…
			Normalized Total Spectra
Identified Proteins	NCBI accession number	Protein MW	BS90	BS90-SP	NMRI	NMRI-SP	NCBI BlastP 1st hit	NCBI accession number	Identities %
uncharacterized protein LOC106051763 [Bg]	XP_013062423.1	192 kDa	131.674	108.591	43.588	27.2237	haemoglobin type 1 [Bg]	CAJ44466.1	1095/1440(76%)
uncharacterized protein LOC106077292 [Bg]	XP_013093514.1	224 kDa	24.559	30.3899	11.6186	9.7874	haemoglobin type 1 [Bg]	CAJ44466.1	1348/2061(65%)
uncharacterized protein LOC106078048 [Bg]	XP_013094243.1	17 kDa	15.5376	10.4215	1.0231	0	haemoglobin type 1 [Bg]	CAJ44466.1	87/145(60%)
uncharacterized protein LOC106050210, partial [Bg]	XP_013060614.1	23 kDa	13.6757	13.179	3.1604	1.9122	haemoglobin type 1 [Bg]	CAJ44466.1	76/131(58%)
uncharacterized protein LOC106051755 [Bg]	XP_013062413.1	15 kDa	10.7759	7.5306	4.1835	1.96879	haemoglobin type 1 [Bg]	CAJ44466.1	124/125(99%)
uncharacterized protein LOC106051722 [Bg]	XP_013062383.1	89 kDa	38.951	44.5771	13.7559	8.718	haemoglobin type 1 [Bg]	CAJ44466.1	639/783(82%)
uncharacterized protein LOC106051916 [Bg]	XP_013062584.1	139 kDa	157.667	103.608	14.779	13.5552	haemoglobin type 2, partial [Bg]	CAJ44467.1	1239/1252(99%)
uncharacterized protein LOC106050211, partial [Bg]	XP_013060615.1	61 kDa	36.159	30.3899	9.4813	9.7874	haemoglobin type 2, partial [Bg]	CAJ44467.1	453/473(96%)
globin-like [Bg]	XP_013062583.1	13 kDa	12.7448	8.472	2.0462	2.8683	haemoglobin type 2, partial [Bg]	CAJ44467.1	116/118(98%)
uncharacterized protein LOC106051747, partial [Bg]	XP_013062404.1	79 kDa	10.6687	12.237	0	0	haemoglobin type 2, partial [Bg]	CAJ44467.1	600/699(86%)
